# Supplementary material for: Optimized screening of DNA methylation sites combined with gene expression analysis to identify diagnostic markers of colorectal cancer
Source: BMC Cancer. 2023 Jul 3;23:617. doi: 10.1186/s12885-023-10922-2 (PMC10318760; doi:10.1186/s12885-023-10922-2)
Supplement: Supplementary file 5 — Supplementary Material 5 [file 12885_2023_10922_MOESM5_ESM.csv]

Supplementary Table 1 .Differential methylation sites in colorectal cancer.
Composite Element REF	logFC	logCPM	F	PValue	FDR	FoldChange
cg11017065	2.3415	3.8988	534.8319	0.0000	0.0000	5.0683
cg18065361	2.2972	3.8556	643.9546	0.0000	0.0001	4.9151
cg03394150	2.2289	3.8487	318.2034	0.0000	0.0002	4.6876
cg20295442	2.2120	3.9051	877.8983	0.0000	0.0001	4.6331
cg27200446	2.2053	3.8381	540.8611	0.0000	0.0003	4.6118
cg00817367	2.2043	3.8795	515.0887	0.0000	0.0002	4.6086
cg04992638	2.1996	3.8281	297.5458	0.0000	0.0003	4.5934
cg21621906	2.1781	3.8443	427.7231	0.0000	0.0003	4.5257
cg12587766	2.1747	3.8382	265.9596	0.0000	0.0003	4.5150
cg03048083	2.1744	3.8436	274.9725	0.0000	0.0003	4.5138
cg07923233	2.1729	3.8296	165.4408	0.0000	0.0003	4.5094
cg20912169	2.1726	3.8949	832.5604	0.0000	0.0002	4.5084
cg26122980	2.1655	3.8770	362.2120	0.0000	0.0002	4.4861
cg04904331	2.1648	3.8344	189.3452	0.0000	0.0003	4.4841
cg20506715	2.1648	3.8613	278.2739	0.0000	0.0003	4.4839
cg04034767	2.1648	3.8508	260.2229	0.0000	0.0003	4.4839
cg24446548	2.1577	3.8303	198.4884	0.0000	0.0003	4.4621
cg06072021	2.1437	3.8438	358.0972	0.0000	0.0003	4.4188
cg11666087	2.1414	3.8047	210.9918	0.0000	0.0003	4.4119
cg11855526	2.1409	3.8148	168.9889	0.0000	0.0003	4.4105
cg02604524	2.1323	3.8418	341.6848	0.0000	0.0003	4.3842
cg09167553	2.1311	3.8354	340.7879	0.0000	0.0003	4.3806
cg02383130	2.1306	3.8157	293.7408	0.0000	0.0003	4.3790
cg27014135	2.1249	3.8137	128.9539	0.0000	0.0004	4.3616
cg17872757	2.1234	3.8740	442.0693	0.0000	0.0003	4.3570
cg07821427	2.1208	3.8197	155.2826	0.0000	0.0003	4.3493
cg02650317	2.1207	3.8281	263.9296	0.0000	0.0003	4.3491
cg02467990	2.1199	3.8405	194.1492	0.0000	0.0003	4.3465
cg22871668	2.1179	3.8463	442.0885	0.0000	0.0003	4.3408
cg20219457	2.1169	3.8694	443.3828	0.0000	0.0003	4.3375
cg08774368	2.1156	3.8100	354.2777	0.0000	0.0004	4.3337
cg14015706	2.1146	3.8420	737.3401	0.0000	0.0003	4.3306
cg18672939	2.1145	3.8403	255.4792	0.0000	0.0003	4.3303
cg18456523	2.1140	3.8200	132.3028	0.0000	0.0004	4.3288
cg12799689	2.1103	3.8424	500.7608	0.0000	0.0003	4.3180
cg27037018	2.1021	3.8233	224.2624	0.0000	0.0004	4.2933
cg03401096	2.0934	3.7881	166.4676	0.0000	0.0004	4.2674
cg09528825	2.0918	3.8188	394.1747	0.0000	0.0004	4.2627
cg12928379	2.0880	3.8065	161.5869	0.0000	0.0004	4.2517
cg18638914	2.0866	3.8154	376.2546	0.0000	0.0004	4.2473
cg17859110	2.0852	3.8604	284.8427	0.0000	0.0003	4.2433
cg12042659	2.0845	3.8123	218.0010	0.0000	0.0004	4.2414
cg04025964	2.0813	3.8840	547.4441	0.0000	0.0003	4.2319
cg06993118	2.0783	3.8156	178.4304	0.0000	0.0004	4.2232
cg16398329	2.0774	3.8082	185.1125	0.0000	0.0004	4.2206
cg03735888	2.0758	3.8102	223.2793	0.0000	0.0004	4.2157
cg24610236	2.0697	3.8348	210.6433	0.0000	0.0004	4.1981
cg17698295	2.0656	3.8813	710.0327	0.0000	0.0003	4.1862
cg02899206	2.0652	3.8167	237.5780	0.0000	0.0004	4.1850
cg16935295	2.0631	3.8065	235.0228	0.0000	0.0004	4.1788
cg25264081	2.0609	3.8211	252.5958	0.0000	0.0004	4.1723
cg03323292	2.0599	3.7851	163.7389	0.0000	0.0005	4.1696
cg10293925	2.0558	3.8309	366.9601	0.0000	0.0004	4.1578
cg24403845	2.0556	3.8568	307.4158	0.0000	0.0003	4.1573
cg25146017	2.0541	3.8107	209.5929	0.0000	0.0004	4.1528
cg23977631	2.0510	3.8024	477.7542	0.0000	0.0005	4.1438
cg02002231	2.0508	3.8055	202.2143	0.0000	0.0004	4.1433
cg25932164	2.0502	3.7848	182.8574	0.0000	0.0005	4.1418
cg25446076	2.0496	3.8386	268.1473	0.0000	0.0004	4.1400
cg16741041	2.0492	3.8359	290.7259	0.0000	0.0004	4.1388
cg07703462	2.0491	3.8106	170.4484	0.0000	0.0004	4.1385
cg21900495	2.0491	3.8592	400.4222	0.0000	0.0003	4.1385
cg27486637	2.0480	3.7974	204.9081	0.0000	0.0005	4.1354
cg00875960	2.0480	3.8086	247.4421	0.0000	0.0004	4.1354
cg18044663	2.0446	3.8157	293.2309	0.0000	0.0004	4.1255
cg01893212	2.0438	3.8548	178.4456	0.0000	0.0004	4.1234
cg11664500	2.0432	3.8501	448.4944	0.0000	0.0004	4.1216
cg20567847	2.0429	3.7956	179.7787	0.0000	0.0005	4.1207
cg10471437	2.0426	3.8172	201.4858	0.0000	0.0004	4.1198
cg14287112	2.0424	3.8381	413.0653	0.0000	0.0004	4.1193
cg00469207	2.0400	3.8489	224.7541	0.0000	0.0004	4.1126
cg09248054	2.0388	3.8955	499.8465	0.0000	0.0003	4.1091
cg21472506	2.0345	3.7958	153.2695	0.0000	0.0005	4.0968
cg22538054	2.0323	3.8180	242.0153	0.0000	0.0004	4.0907
cg07748540	2.0291	3.8113	178.4234	0.0000	0.0005	4.0814
cg07974511	2.0281	3.8929	498.3913	0.0000	0.0003	4.0788
cg20070026	2.0270	3.7665	205.3618	0.0000	0.0006	4.0755
cg03315869	2.0261	3.8228	247.0165	0.0000	0.0004	4.0729
cg14343214	2.0252	3.8233	232.7080	0.0000	0.0004	4.0706
cg14159026	2.0244	3.7964	150.7525	0.0000	0.0005	4.0681
cg23931421	2.0186	3.8385	231.9585	0.0000	0.0004	4.0520
cg07700514	2.0166	3.8551	276.2444	0.0000	0.0004	4.0463
cg22014661	2.0154	3.8213	398.8473	0.0000	0.0005	4.0428
cg20864608	2.0153	3.8421	461.4206	0.0000	0.0004	4.0427
cg03306486	2.0141	3.7963	159.7749	0.0000	0.0005	4.0392
cg14017655	2.0139	3.7850	207.6435	0.0000	0.0006	4.0386
cg04184836	2.0138	3.8094	201.8368	0.0000	0.0005	4.0384
cg17228900	2.0113	3.8409	364.8607	0.0000	0.0004	4.0315
cg13432708	2.0108	3.8226	171.7820	0.0000	0.0005	4.0300
cg05621343	2.0104	3.8386	238.1099	0.0000	0.0004	4.0289
cg15044248	2.0089	3.7660	123.4553	0.0000	0.0007	4.0249
cg17398252	2.0086	3.7601	149.4109	0.0000	0.0007	4.0239
cg07195011	2.0085	3.8057	114.2166	0.0000	0.0005	4.0237
cg01229798	2.0065	3.7992	153.1110	0.0000	0.0006	4.0180
cg04210284	2.0033	3.8076	192.3828	0.0000	0.0005	4.0092
cg03976877	2.0002	3.8782	343.4722	0.0000	0.0004	4.0006
cg07926691	1.9995	3.8257	358.0521	0.0000	0.0005	3.9987
cg01350077	1.9995	3.8237	393.2001	0.0000	0.0005	3.9987
cg15336765	1.9988	3.8008	189.8451	0.0000	0.0006	3.9967
cg19443257	1.9986	3.7896	184.1095	0.0000	0.0006	3.9961
cg19898128	1.9981	3.8022	194.7949	0.0000	0.0006	3.9947
cg08189989	1.9979	3.8268	301.8434	0.0000	0.0005	3.9942
cg03061682	1.9973	3.8760	387.0247	0.0000	0.0004	3.9925
cg13755070	1.9960	3.8763	274.4775	0.0000	0.0004	3.9889
cg16556906	1.9945	3.7714	120.5676	0.0000	0.0007	3.9846
cg16919517	1.9943	3.8219	153.8618	0.0000	0.0005	3.9842
cg14168530	1.9936	3.8227	207.8597	0.0000	0.0005	3.9822
cg00662647	1.9934	3.8146	120.5205	0.0000	0.0005	3.9818
cg27308329	1.9931	3.7756	204.2651	0.0000	0.0007	3.9810
cg22474464	1.9914	3.8524	270.7203	0.0000	0.0004	3.9761
cg11430157	1.9904	3.7804	143.1177	0.0000	0.0007	3.9734
cg08430489	1.9874	3.8427	381.2848	0.0000	0.0004	3.9652
cg14649650	1.9870	3.8273	263.9785	0.0000	0.0005	3.9642
cg15160198	1.9849	3.8045	173.7220	0.0000	0.0006	3.9583
cg20079899	1.9822	3.8226	345.8711	0.0000	0.0005	3.9509
cg04996219	1.9813	3.7841	108.4515	0.0000	0.0007	3.9486
cg16302790	1.9805	3.8633	370.3780	0.0000	0.0004	3.9462
cg19365062	1.9801	3.8012	107.7021	0.0000	0.0006	3.9453
cg25082959	1.9799	3.8071	158.1338	0.0000	0.0006	3.9447
cg18412834	1.9797	3.8319	263.5521	0.0000	0.0005	3.9442
cg03603951	1.9789	3.8018	260.4565	0.0000	0.0006	3.9419
cg27547954	1.9788	3.7800	107.6340	0.0000	0.0007	3.9418
cg21583226	1.9787	3.8108	206.9157	0.0000	0.0006	3.9415
cg17839237	1.9782	3.8131	207.3981	0.0000	0.0006	3.9400
cg08769966	1.9776	3.7902	123.3793	0.0000	0.0007	3.9383
cg06952671	1.9761	3.8521	582.5900	0.0000	0.0004	3.9344
cg07829842	1.9751	3.8218	235.1918	0.0000	0.0005	3.9315
cg10122865	1.9723	3.8118	156.4937	0.0000	0.0006	3.9240
cg12865552	1.9719	3.8141	201.2706	0.0000	0.0006	3.9229
cg23272632	1.9714	3.7967	165.4169	0.0000	0.0007	3.9216
cg15344220	1.9714	3.7820	116.5021	0.0000	0.0007	3.9214
cg14650610	1.9698	3.8870	372.1368	0.0000	0.0004	3.9172
cg25622366	1.9697	3.7737	168.7430	0.0000	0.0008	3.9168
cg19178853	1.9694	3.8433	271.5480	0.0000	0.0005	3.9160
cg03384825	1.9691	3.8286	226.0483	0.0000	0.0005	3.9151
cg15139588	1.9690	3.8019	163.7911	0.0000	0.0007	3.9151
cg03060201	1.9686	3.7822	200.7621	0.0000	0.0007	3.9140
cg10363246	1.9677	3.7967	248.1764	0.0000	0.0007	3.9116
cg21938148	1.9677	3.8765	562.2396	0.0000	0.0004	3.9115
cg19752627	1.9673	3.8274	271.0443	0.0000	0.0005	3.9104
cg25012919	1.9653	3.8135	252.9892	0.0000	0.0006	3.9048
cg23142394	1.9649	3.8601	290.8714	0.0000	0.0004	3.9039
cg20078466	1.9640	3.7654	149.2329	0.0000	0.0009	3.9013
cg00246932	1.9629	3.8383	239.1818	0.0000	0.0005	3.8984
cg13928709	1.9609	3.7860	123.3138	0.0000	0.0008	3.8929
cg22128431	1.9598	3.7807	217.9434	0.0000	0.0008	3.8902
cg16423505	1.9598	3.7816	135.5261	0.0000	0.0008	3.8901
cg09155997	1.9594	3.8353	188.2087	0.0000	0.0005	3.8891
cg16573178	1.9592	3.8073	164.6325	0.0000	0.0007	3.8886
cg10259748	1.9574	3.8264	196.5351	0.0000	0.0006	3.8835
cg27442308	1.9558	3.8363	304.8296	0.0000	0.0005	3.8793
cg12510981	1.9557	3.7822	217.7740	0.0000	0.0008	3.8790
cg21678445	1.9552	3.8329	189.3193	0.0000	0.0005	3.8777
cg03168582	1.9550	3.8061	216.8864	0.0000	0.0007	3.8771
cg16300300	1.9549	3.9126	654.0016	0.0000	0.0003	3.8770
cg07495363	1.9546	3.8364	326.4150	0.0000	0.0005	3.8760
cg09383816	1.9544	3.8886	785.7740	0.0000	0.0004	3.8757
cg14163665	1.9537	3.7946	136.6148	0.0000	0.0007	3.8738
cg04455164	1.9537	3.8533	233.5157	0.0000	0.0005	3.8736
cg18884037	1.9529	3.8335	394.6852	0.0000	0.0005	3.8716
cg24000814	1.9528	3.8132	196.8145	0.0000	0.0006	3.8713
cg24542751	1.9527	3.8055	256.0070	0.0000	0.0007	3.8709
cg09493505	1.9519	3.8089	164.6615	0.0000	0.0007	3.8688
cg10172415	1.9517	3.7700	133.8198	0.0000	0.0009	3.8683
cg01163842	1.9514	3.8248	128.5981	0.0000	0.0006	3.8675
cg08194313	1.9510	3.8334	282.3804	0.0000	0.0006	3.8665
cg23437733	1.9509	3.7775	134.9019	0.0000	0.0009	3.8663
cg03257575	1.9507	3.7818	155.1148	0.0000	0.0008	3.8657
cg27347269	1.9495	3.8366	436.6576	0.0000	0.0005	3.8623
cg15674193	1.9491	3.8294	191.3940	0.0000	0.0006	3.8615
cg15779837	1.9479	3.8412	432.9130	0.0000	0.0005	3.8580
cg16476975	1.9469	3.8057	148.4448	0.0000	0.0007	3.8554
cg07589773	1.9464	3.8034	196.2506	0.0000	0.0007	3.8541
cg13001868	1.9460	3.8697	331.0944	0.0000	0.0004	3.8530
cg09083627	1.9459	3.8016	186.1805	0.0000	0.0007	3.8528
cg04497176	1.9440	3.7929	193.1003	0.0000	0.0008	3.8476
cg17301223	1.9434	3.8819	751.9676	0.0000	0.0004	3.8461
cg09639725	1.9423	3.8182	154.2214	0.0000	0.0007	3.8431
cg19875547	1.9413	3.8439	383.0246	0.0000	0.0005	3.8405
cg13186327	1.9401	3.8631	196.7833	0.0000	0.0005	3.8372
cg11518846	1.9395	3.7922	358.4484	0.0000	0.0008	3.8358
cg21678377	1.9393	3.8182	189.9524	0.0000	0.0007	3.8351
cg02455397	1.9390	3.8256	127.1309	0.0000	0.0006	3.8343
cg16714055	1.9387	3.8212	160.0144	0.0000	0.0006	3.8337
cg06340552	1.9380	3.7752	156.6007	0.0000	0.0009	3.8316
cg24115221	1.9379	3.8368	266.1874	0.0000	0.0006	3.8314
cg06463958	1.9377	3.7997	106.4385	0.0000	0.0008	3.8311
cg03351460	1.9363	3.8318	157.3130	0.0000	0.0006	3.8273
cg06181518	1.9351	3.7749	244.5910	0.0000	0.0009	3.8240
cg13916740	1.9349	3.8075	198.5720	0.0000	0.0007	3.8235
cg11767984	1.9347	3.8041	139.5169	0.0000	0.0008	3.8230
cg10362542	1.9346	3.7757	119.5064	0.0000	0.0009	3.8227
cg02914087	1.9344	3.8110	209.1886	0.0000	0.0007	3.8223
cg13807970	1.9341	3.7812	211.8082	0.0000	0.0009	3.8215
cg04689080	1.9339	3.7736	128.3002	0.0000	0.0009	3.8208
cg14409941	1.9322	3.8033	299.7993	0.0000	0.0008	3.8163
cg03257172	1.9315	3.8937	428.0143	0.0000	0.0004	3.8144
cg18607529	1.9292	3.7444	164.1597	0.0000	0.0011	3.8085
cg09667303	1.9292	3.8036	120.1931	0.0000	0.0008	3.8084
cg24521633	1.9278	3.7640	116.4994	0.0000	0.0010	3.8047
cg07434284	1.9260	3.8132	415.5188	0.0000	0.0007	3.7999
cg01950845	1.9253	3.7853	160.6413	0.0000	0.0009	3.7982
cg21692846	1.9252	3.7710	187.4530	0.0000	0.0010	3.7978
cg08712866	1.9248	3.8028	209.0760	0.0000	0.0008	3.7970
cg19807257	1.9241	3.7974	165.2103	0.0000	0.0009	3.7951
cg19333963	1.9239	3.7723	162.6812	0.0000	0.0010	3.7945
cg12767281	1.9233	3.7923	243.3769	0.0000	0.0009	3.7929
cg05633391	1.9233	3.7950	166.5170	0.0000	0.0009	3.7929
cg03577655	1.9231	3.8066	252.3888	0.0000	0.0008	3.7923
cg12861945	1.9229	3.7926	120.3159	0.0000	0.0009	3.7917
cg12740527	1.9223	3.7754	197.9830	0.0000	0.0010	3.7903
cg27304110	1.9203	3.7760	183.2623	0.0000	0.0010	3.7850
cg19897940	1.9196	3.8359	287.9088	0.0000	0.0006	3.7833
cg10480343	1.9181	3.7788	163.6179	0.0000	0.0010	3.7792
cg04790084	1.9165	3.7650	132.5626	0.0000	0.0011	3.7751
cg09736112	1.9165	3.7876	136.1634	0.0000	0.0009	3.7750
cg08684639	1.9163	3.7899	175.3696	0.0000	0.0009	3.7746
cg02030008	1.9163	3.9046	399.9271	0.0000	0.0004	3.7745
cg24500900	1.9162	3.7894	169.3507	0.0000	0.0009	3.7742
cg13913015	1.9155	3.7584	95.6984	0.0000	0.0011	3.7725
cg07193766	1.9141	3.7967	124.4236	0.0000	0.0009	3.7689
cg25230074	1.9135	3.7926	142.7619	0.0000	0.0009	3.7671
cg15825786	1.9126	3.8171	138.0355	0.0000	0.0008	3.7650
cg18154014	1.9111	3.7960	136.4934	0.0000	0.0009	3.7609
cg14045872	1.9110	3.8002	198.1387	0.0000	0.0009	3.7606
cg17035091	1.9109	3.7490	95.5367	0.0000	0.0012	3.7604
cg22535307	1.9103	3.7934	194.4525	0.0000	0.0009	3.7590
cg17767285	1.9101	3.8058	241.4796	0.0000	0.0009	3.7583
cg01545587	1.9098	3.8031	140.0865	0.0000	0.0009	3.7574
cg04561389	1.9095	3.7848	288.9741	0.0000	0.0010	3.7568
cg03217795	1.9092	3.7566	176.9014	0.0000	0.0012	3.7561
cg16993043	1.9090	3.8476	734.4391	0.0000	0.0006	3.7555
cg11878331	1.9089	3.8342	203.4618	0.0000	0.0007	3.7552
cg03603214	1.9087	3.7419	128.3263	0.0000	0.0012	3.7548
cg07559273	1.9085	3.7887	139.8335	0.0000	0.0010	3.7541
cg10512745	1.9076	3.8051	123.8367	0.0000	0.0009	3.7519
cg22143569	1.9066	3.7588	137.8689	0.0000	0.0012	3.7493
cg06650115	1.9060	3.7736	151.9982	0.0000	0.0011	3.7477
cg17567560	1.9060	3.7576	162.4094	0.0000	0.0012	3.7476
cg13845982	1.9057	3.8455	180.7186	0.0000	0.0006	3.7469
cg19074340	1.9055	3.7958	117.8556	0.0000	0.0009	3.7464
cg13405887	1.9053	3.8405	959.8457	0.0000	0.0006	3.7458
cg07017374	1.9043	3.7573	103.9389	0.0000	0.0012	3.7432
cg01627847	1.9040	3.7921	285.8775	0.0000	0.0010	3.7426
cg22723056	1.9040	3.7737	225.7642	0.0000	0.0011	3.7425
cg15146859	1.9028	3.7825	140.5034	0.0000	0.0010	3.7394
cg11198128	1.9026	3.7423	95.5299	0.0000	0.0013	3.7390
cg10904699	1.9026	3.7699	157.9461	0.0000	0.0011	3.7388
cg08568720	1.9023	3.8421	177.3814	0.0000	0.0006	3.7382
cg14697835	1.9023	3.7498	127.7977	0.0000	0.0012	3.7381
cg19939997	1.9014	3.7640	280.8360	0.0000	0.0012	3.7357
cg03306374	1.8996	3.7510	79.4558	0.0000	0.0013	3.7311
cg25848557	1.8982	3.7474	172.0449	0.0000	0.0013	3.7275
cg23474211	1.8978	3.7979	182.5969	0.0000	0.0009	3.7264
cg12079322	1.8976	3.8610	283.3967	0.0000	0.0006	3.7259
cg10566121	1.8965	3.8783	261.7371	0.0000	0.0005	3.7231
cg02450613	1.8955	3.7688	207.5704	0.0000	0.0012	3.7204
cg07641160	1.8954	3.8312	192.4799	0.0000	0.0007	3.7203
cg02647878	1.8948	3.8107	159.0292	0.0000	0.0009	3.7186
cg18206027	1.8944	3.7866	285.5513	0.0000	0.0011	3.7177
cg07155336	1.8942	3.7610	82.4437	0.0000	0.0012	3.7172
cg14510812	1.8939	3.8126	324.3986	0.0000	0.0009	3.7163
cg21875802	1.8937	3.7843	265.5849	0.0000	0.0011	3.7158
cg08972130	1.8935	3.7694	91.8431	0.0000	0.0012	3.7154
cg09571420	1.8927	3.7649	101.8879	0.0000	0.0012	3.7132
cg09201151	1.8923	3.7683	133.3832	0.0000	0.0012	3.7122
cg08195943	1.8913	3.8106	285.9994	0.0000	0.0009	3.7098
cg06744574	1.8910	3.7853	242.6150	0.0000	0.0011	3.7090
cg05238517	1.8906	3.8636	349.4831	0.0000	0.0006	3.7080
cg11979589	1.8903	3.8131	396.9148	0.0000	0.0009	3.7070
cg16202470	1.8900	3.7883	282.9775	0.0000	0.0011	3.7063
cg24773418	1.8899	3.7724	206.3022	0.0000	0.0012	3.7061
cg05716166	1.8891	3.7996	215.7625	0.0000	0.0010	3.7041
cg20560075	1.8890	3.7738	165.2093	0.0000	0.0012	3.7038
cg09118932	1.8889	3.7950	213.1558	0.0000	0.0010	3.7036
cg11854806	1.8871	3.7609	199.8406	0.0000	0.0013	3.6988
cg19509715	1.8866	3.7755	129.1189	0.0000	0.0012	3.6977
cg06313119	1.8858	3.7506	134.3652	0.0000	0.0013	3.6956
cg06557057	1.8821	3.7736	241.8550	0.0000	0.0012	3.6862
cg05791136	1.8810	3.8076	383.6297	0.0000	0.0009	3.6834
cg25116216	1.8810	3.8460	379.6173	0.0000	0.0007	3.6832
cg02367660	1.8806	3.7658	143.2424	0.0000	0.0013	3.6822
cg02485200	1.8803	3.7524	113.7870	0.0000	0.0014	3.6816
cg25437410	1.8800	3.7770	126.5486	0.0000	0.0012	3.6807
cg18762727	1.8791	3.7651	208.5632	0.0000	0.0013	3.6785
cg02215070	1.8788	3.7418	133.4841	0.0000	0.0014	3.6777
cg02732804	1.8787	3.8260	206.4398	0.0000	0.0008	3.6774
cg04478179	1.8776	3.7841	154.5060	0.0000	0.0012	3.6745
cg27633530	1.8772	3.7529	202.9774	0.0000	0.0014	3.6737
cg13879483	1.8761	3.9294	336.7486	0.0000	0.0004	3.6708
cg22898797	1.8755	3.8031	138.8435	0.0000	0.0010	3.6694
cg16601494	1.8745	3.9108	856.2847	0.0000	0.0004	3.6669
cg01588438	1.8732	3.9134	874.2454	0.0000	0.0004	3.6636
cg12664464	1.8722	3.8453	183.2979	0.0000	0.0007	3.6608
cg17510056	1.8714	3.8084	95.1055	0.0000	0.0010	3.6588
cg02970696	1.8713	3.8393	242.8646	0.0000	0.0008	3.6585
cg26365854	1.8709	3.7563	135.8277	0.0000	0.0014	3.6575
cg17958315	1.8704	3.7540	179.7415	0.0000	0.0014	3.6563
cg27317433	1.8701	3.7440	130.2970	0.0000	0.0015	3.6557
cg04014576	1.8701	3.8063	122.4411	0.0000	0.0010	3.6556
cg09498146	1.8694	3.7560	114.2722	0.0000	0.0014	3.6538
cg13096260	1.8691	3.8178	207.1911	0.0000	0.0009	3.6532
cg15409931	1.8690	3.7674	144.3989	0.0000	0.0013	3.6528
cg12584684	1.8687	3.8486	278.0947	0.0000	0.0007	3.6519
cg20980055	1.8682	3.7679	380.8119	0.0000	0.0013	3.6507
cg13491690	1.8680	3.7602	139.2683	0.0000	0.0014	3.6502
cg15684724	1.8678	3.8217	165.3713	0.0000	0.0009	3.6499
cg11641611	1.8678	3.8730	327.0462	0.0000	0.0006	3.6497
cg01692340	1.8671	3.7537	115.6247	0.0000	0.0015	3.6479
cg08858437	1.8666	3.7782	173.6290	0.0000	0.0013	3.6468
cg00843236	1.8666	3.7544	80.6379	0.0000	0.0015	3.6467
cg19824907	1.8660	3.8587	465.2176	0.0000	0.0007	3.6451
cg27591450	1.8636	3.7741	107.0698	0.0000	0.0013	3.6390
cg15988350	1.8626	3.7773	156.7159	0.0000	0.0013	3.6365
cg22333214	1.8625	3.9008	466.1509	0.0000	0.0005	3.6365
cg17641861	1.8623	3.8642	300.5481	0.0000	0.0006	3.6360
cg11957331	1.8619	3.8440	256.9489	0.0000	0.0008	3.6349
cg24632247	1.8619	3.7720	169.1492	0.0000	0.0014	3.6348
cg06429617	1.8618	3.7772	296.7389	0.0000	0.0013	3.6345
cg14249876	1.8614	3.8811	293.3876	0.0000	0.0005	3.6335
cg10002178	1.8593	3.7941	118.7540	0.0000	0.0012	3.6284
cg06848185	1.8592	3.7490	143.1353	0.0000	0.0015	3.6281
cg11623861	1.8592	3.7519	127.2351	0.0000	0.0015	3.6280
cg08110874	1.8590	3.7772	193.3656	0.0000	0.0013	3.6275
cg22260952	1.8583	3.7576	126.6628	0.0000	0.0015	3.6257
cg09849405	1.8579	3.8255	221.9631	0.0000	0.0009	3.6248
cg01394819	1.8576	3.7591	75.2447	0.0000	0.0015	3.6242
cg08848774	1.8575	3.8076	121.5586	0.0000	0.0011	3.6238
cg21656726	1.8571	3.7789	219.7722	0.0000	0.0013	3.6228
cg00773902	1.8565	3.8386	153.3201	0.0000	0.0008	3.6212
cg06479755	1.8560	3.7394	217.8764	0.0000	0.0016	3.6200
cg03356747	1.8551	3.7504	90.1238	0.0000	0.0016	3.6179
cg21479226	1.8549	3.9357	482.3846	0.0000	0.0004	3.6172
cg17892556	1.8543	3.8703	360.6363	0.0000	0.0006	3.6159
cg20265733	1.8536	3.8590	168.6099	0.0000	0.0007	3.6141
cg04550737	1.8533	3.8238	166.2655	0.0000	0.0009	3.6133
cg01527459	1.8524	3.8310	249.1671	0.0000	0.0009	3.6110
cg17045801	1.8524	3.8192	352.5479	0.0000	0.0010	3.6109
cg06668300	1.8521	3.7479	180.0503	0.0000	0.0016	3.6103
cg09975620	1.8519	3.8602	670.7170	0.0000	0.0007	3.6098
cg25299895	1.8512	3.8691	394.2983	0.0000	0.0006	3.6081
cg17307479	1.8511	3.7699	168.9528	0.0000	0.0014	3.6077
cg12091732	1.8510	3.7449	166.0780	0.0000	0.0016	3.6076
cg04171539	1.8504	3.8080	220.2563	0.0000	0.0011	3.6059
cg03264601	1.8501	3.8524	309.1380	0.0000	0.0007	3.6053
cg09893588	1.8500	3.7613	93.1028	0.0000	0.0015	3.6051
cg26864230	1.8497	3.7880	251.4655	0.0000	0.0013	3.6042
cg18375494	1.8496	3.7309	127.8391	0.0000	0.0017	3.6041
cg27541454	1.8483	3.7881	183.5888	0.0000	0.0013	3.6008
cg25840208	1.8483	3.7814	107.8158	0.0000	0.0014	3.6007
cg11630554	1.8480	3.7815	121.1321	0.0000	0.0014	3.6000
cg06570167	1.8467	3.7585	112.7340	0.0000	0.0016	3.5967
cg08311610	1.8466	3.7432	265.5637	0.0000	0.0017	3.5965
cg05214690	1.8455	3.8015	192.4770	0.0000	0.0012	3.5939
cg20594401	1.8449	3.7621	231.9205	0.0000	0.0015	3.5923
cg24588375	1.8445	3.7401	130.7532	0.0000	0.0017	3.5913
cg11279444	1.8443	3.7913	118.6670	0.0000	0.0013	3.5909
cg18772588	1.8442	3.8037	213.8463	0.0000	0.0012	3.5904
cg11540007	1.8438	3.7367	149.7182	0.0000	0.0017	3.5897
cg03444715	1.8435	3.8039	147.6472	0.0000	0.0012	3.5888
cg05224741	1.8433	3.7709	125.8742	0.0000	0.0015	3.5882
cg05289253	1.8425	3.7468	152.1107	0.0000	0.0017	3.5864
cg23811464	1.8421	3.7337	150.8444	0.0000	0.0018	3.5853
cg18507707	1.8417	3.7673	186.5895	0.0000	0.0015	3.5843
cg19236679	1.8416	3.7875	196.6158	0.0000	0.0013	3.5842
cg20611276	1.8404	3.7780	261.6742	0.0000	0.0014	3.5811
cg22878622	1.8402	3.8016	171.0910	0.0000	0.0012	3.5806
cg07710481	1.8400	3.8029	153.6158	0.0000	0.0012	3.5802
cg13952031	1.8399	3.7633	161.8782	0.0000	0.0016	3.5798
cg24599249	1.8398	3.7419	137.3096	0.0000	0.0018	3.5796
cg00654814	1.8395	3.7704	167.1707	0.0000	0.0015	3.5788
cg26036626	1.8388	3.8960	416.7940	0.0000	0.0005	3.5771
cg16882226	1.8387	3.7653	115.0126	0.0000	0.0016	3.5768
cg22001496	1.8385	3.9001	452.9934	0.0000	0.0005	3.5765
cg15344419	1.8383	3.7517	90.4497	0.0000	0.0017	3.5759
cg06962944	1.8370	3.7523	149.2214	0.0000	0.0017	3.5726
cg20506550	1.8366	3.7820	266.6355	0.0000	0.0014	3.5717
cg09258813	1.8365	3.8207	188.2123	0.0000	0.0011	3.5714
cg20072442	1.8358	3.7634	133.5520	0.0000	0.0016	3.5697
cg21653184	1.8347	3.7777	104.3894	0.0000	0.0015	3.5670
cg03804136	1.8347	3.7744	111.7296	0.0000	0.0015	3.5670
cg06481168	1.8345	3.7732	114.3470	0.0000	0.0015	3.5665
cg08360511	1.8344	3.8366	150.3319	0.0000	0.0009	3.5663
cg14675211	1.8343	3.7798	515.1590	0.0000	0.0015	3.5659
cg13267264	1.8343	3.8803	272.5593	0.0000	0.0006	3.5659
cg11167100	1.8337	3.8233	307.9459	0.0000	0.0011	3.5645
cg08413157	1.8337	3.8367	248.0938	0.0000	0.0009	3.5644
cg03571927	1.8336	3.7874	130.1430	0.0000	0.0014	3.5643
cg03957481	1.8335	3.7562	224.2247	0.0000	0.0017	3.5641
cg10732215	1.8330	3.7522	75.9478	0.0000	0.0017	3.5628
cg14250833	1.8328	3.8190	156.0667	0.0000	0.0011	3.5623
cg02711801	1.8328	3.7616	143.7032	0.0000	0.0016	3.5622
cg04912999	1.8327	3.7451	84.8808	0.0000	0.0018	3.5620
cg14997226	1.8327	3.7469	464.4425	0.0000	0.0018	3.5620
cg20702559	1.8323	3.8225	205.6459	0.0000	0.0011	3.5610
cg23296010	1.8320	3.7732	146.5499	0.0000	0.0015	3.5602
cg09734791	1.8319	3.8482	471.4278	0.0000	0.0009	3.5602
cg16366473	1.8316	3.8342	324.6549	0.0000	0.0010	3.5594
cg27616661	1.8315	3.7532	198.1775	0.0000	0.0017	3.5590
cg04897742	1.8311	3.7386	305.9826	0.0000	0.0019	3.5580
cg27207796	1.8310	3.7899	206.5123	0.0000	0.0014	3.5579
cg21881253	1.8297	3.7768	176.4411	0.0000	0.0015	3.5547
cg00803088	1.8288	3.7728	133.9192	0.0000	0.0016	3.5525
cg19047292	1.8274	3.8171	207.2833	0.0000	0.0012	3.5489
cg23359394	1.8273	3.7779	294.5863	0.0000	0.0015	3.5487
cg03734437	1.8269	3.8387	330.1021	0.0000	0.0009	3.5477
cg13207797	1.8266	3.7435	136.7082	0.0000	0.0019	3.5471
cg05667348	1.8263	3.8383	206.7316	0.0000	0.0010	3.5464
cg01883425	1.8263	3.8252	539.6117	0.0000	0.0011	3.5462
cg06103031	1.8261	3.7773	122.9186	0.0000	0.0015	3.5457
cg20183619	1.8256	3.7750	94.7951	0.0000	0.0016	3.5445
cg08452658	1.8254	3.8021	287.1735	0.0000	0.0013	3.5440
cg20872937	1.8253	3.8268	210.4427	0.0000	0.0011	3.5439
cg06825142	1.8252	3.7970	197.4248	0.0000	0.0014	3.5435
cg23998645	1.8240	3.8195	195.2269	0.0000	0.0012	3.5407
cg14777772	1.8239	3.7815	208.2325	0.0000	0.0015	3.5405
cg17470837	1.8235	3.7330	84.1831	0.0000	0.0020	3.5395
cg23405575	1.8228	3.8095	174.0367	0.0000	0.0013	3.5377
cg02989521	1.8228	3.7682	112.0538	0.0000	0.0017	3.5376
cg16676492	1.8225	3.7608	106.9813	0.0000	0.0017	3.5370
cg10273340	1.8223	3.7891	141.0907	0.0000	0.0015	3.5364
cg03443751	1.8219	3.7670	124.3334	0.0000	0.0017	3.5355
cg01397679	1.8219	3.7726	236.7476	0.0000	0.0016	3.5355
cg11982072	1.8217	3.8122	139.1818	0.0000	0.0012	3.5349
cg07320646	1.8209	3.7387	88.3083	0.0000	0.0020	3.5329
cg22152407	1.8207	3.7578	98.3733	0.0000	0.0018	3.5324
cg02916312	1.8205	3.7364	107.8972	0.0000	0.0020	3.5320
cg13839457	1.8202	3.8401	233.4614	0.0000	0.0010	3.5313
cg12473406	1.8195	3.8144	135.7618	0.0000	0.0012	3.5295
cg10756127	1.8192	3.8142	199.3570	0.0000	0.0012	3.5289
cg17747005	1.8179	3.8603	305.4575	0.0000	0.0008	3.5258
cg11840125	1.8177	3.7835	197.4975	0.0000	0.0015	3.5251
cg21068911	1.8175	3.7289	109.3162	0.0000	0.0021	3.5247
cg14103680	1.8174	3.8126	117.0718	0.0000	0.0013	3.5244
cg10513702	1.8173	3.7759	153.5323	0.0000	0.0016	3.5243
cg23010538	1.8171	3.8434	137.5048	0.0000	0.0010	3.5236
cg01466678	1.8161	3.7368	187.7470	0.0000	0.0020	3.5213
cg13042543	1.8156	3.8090	134.3415	0.0000	0.0013	3.5201
cg00945293	1.8154	3.7770	105.1254	0.0000	0.0016	3.5195
cg07003632	1.8152	3.7476	145.7595	0.0000	0.0020	3.5191
cg03132773	1.8150	3.7486	138.1516	0.0000	0.0020	3.5187
cg21834061	1.8150	3.8183	323.5600	0.0000	0.0012	3.5186
cg02667667	1.8149	3.8212	178.6196	0.0000	0.0012	3.5183
cg07825347	1.8143	3.7859	204.1303	0.0000	0.0015	3.5170
cg09591072	1.8143	3.8026	212.8123	0.0000	0.0014	3.5168
cg20493960	1.8142	3.8273	199.1921	0.0000	0.0011	3.5168
cg21929943	1.8142	3.7825	260.7266	0.0000	0.0016	3.5166
cg08073882	1.8141	3.7308	76.3905	0.0000	0.0021	3.5164
cg03059131	1.8137	3.7862	147.9332	0.0000	0.0015	3.5154
cg14763548	1.8133	3.8810	391.7197	0.0000	0.0007	3.5145
cg22478591	1.8130	3.7342	188.3189	0.0000	0.0021	3.5138
cg20686479	1.8129	3.7576	91.9106	0.0000	0.0019	3.5134
cg02120582	1.8119	3.7775	130.6913	0.0000	0.0016	3.5111
cg22003366	1.8119	3.7452	144.8796	0.0000	0.0020	3.5110
cg25363607	1.8118	3.8015	176.4134	0.0000	0.0014	3.5109
cg10932018	1.8117	3.8100	108.8062	0.0000	0.0013	3.5106
cg05994094	1.8114	3.8031	260.0788	0.0000	0.0014	3.5098
cg20979852	1.8110	3.7818	183.4678	0.0000	0.0016	3.5089
cg11163620	1.8103	3.8823	402.6375	0.0000	0.0007	3.5071
cg14236735	1.8100	3.8313	169.9733	0.0000	0.0011	3.5065
cg20318608	1.8099	3.7717	127.4635	0.0000	0.0017	3.5062
cg11942956	1.8098	3.8421	432.4389	0.0000	0.0010	3.5058
cg17617930	1.8096	3.7563	146.2616	0.0000	0.0019	3.5054
cg06298519	1.8089	3.8581	363.3271	0.0000	0.0009	3.5037
cg13562911	1.8086	3.7775	185.6992	0.0000	0.0017	3.5030
cg15658945	1.8079	3.7920	123.6275	0.0000	0.0015	3.5012
cg05338433	1.8075	3.7519	160.1662	0.0000	0.0020	3.5004
cg19870698	1.8062	3.7683	238.5806	0.0000	0.0018	3.4972
cg25895961	1.8056	3.7739	162.7777	0.0000	0.0017	3.4959
cg09360501	1.8056	3.7605	97.7358	0.0000	0.0019	3.4958
cg27658416	1.8055	3.7718	112.7431	0.0000	0.0018	3.4956
cg01539036	1.8051	3.7485	104.3957	0.0000	0.0021	3.4944
cg21761844	1.8050	3.7671	206.4545	0.0000	0.0019	3.4944
cg05648183	1.8049	3.8219	198.2957	0.0000	0.0012	3.4941
cg05127821	1.8049	3.8128	154.9459	0.0000	0.0013	3.4940
cg01419567	1.8032	3.8122	255.3158	0.0000	0.0013	3.4900
cg27313572	1.8031	3.7542	157.0482	0.0000	0.0020	3.4897
cg00240432	1.8026	3.8172	194.7873	0.0000	0.0013	3.4886
cg04153784	1.8024	3.7433	203.3414	0.0000	0.0021	3.4879
cg12628196	1.8023	3.8827	897.7823	0.0000	0.0007	3.4878
cg07122245	1.8023	3.7419	97.3827	0.0000	0.0021	3.4877
cg20213228	1.8017	3.7371	104.8169	0.0000	0.0022	3.4862
cg12248614	1.8014	3.7926	161.3356	0.0000	0.0016	3.4855
cg04398581	1.8011	3.8972	487.6192	0.0000	0.0006	3.4848
cg20225749	1.8010	3.7462	125.5220	0.0000	0.0021	3.4847
cg20931042	1.8010	3.7668	173.7134	0.0000	0.0019	3.4847
cg01157070	1.8010	3.7818	146.7235	0.0000	0.0017	3.4845
cg09813525	1.8005	3.8174	227.0755	0.0000	0.0013	3.4834
cg00741836	1.8000	3.8478	401.6920	0.0000	0.0010	3.4821
cg21688264	1.7999	3.7931	283.0214	0.0000	0.0016	3.4820
cg25552435	1.7996	3.7769	161.1433	0.0000	0.0018	3.4813
cg16405026	1.7985	3.7957	132.1551	0.0000	0.0015	3.4785
cg08700032	1.7982	3.7818	177.1942	0.0000	0.0017	3.4779
cg22865798	1.7980	3.7476	95.9578	0.0000	0.0021	3.4775
cg14921743	1.7980	3.7513	91.8446	0.0000	0.0021	3.4773
cg01952234	1.7979	3.7566	120.9566	0.0000	0.0020	3.4772
cg26747293	1.7979	3.7878	122.7347	0.0000	0.0016	3.4772
cg18683604	1.7972	3.7799	114.0791	0.0000	0.0017	3.4754
cg17151990	1.7972	3.7653	149.3030	0.0000	0.0019	3.4753
cg27510832	1.7968	3.7793	191.3363	0.0000	0.0018	3.4745
cg04883903	1.7964	3.8734	380.2446	0.0000	0.0008	3.4736
cg16132520	1.7963	3.7481	143.8495	0.0000	0.0022	3.4732
cg14270292	1.7961	3.8431	417.7298	0.0000	0.0011	3.4728
cg14101302	1.7955	3.7711	173.8315	0.0000	0.0019	3.4714
cg21995919	1.7948	3.8254	587.0275	0.0000	0.0013	3.4696
cg07034660	1.7946	3.8336	271.6089	0.0000	0.0012	3.4691
cg16818414	1.7944	3.7534	98.8873	0.0000	0.0021	3.4687
cg06223767	1.7938	3.8876	480.6968	0.0000	0.0007	3.4672
cg24078985	1.7933	3.7756	139.8416	0.0000	0.0019	3.4660
cg13641185	1.7931	3.8198	302.0636	0.0000	0.0013	3.4655
cg19118812	1.7929	3.7272	95.7096	0.0000	0.0024	3.4652
cg00060320	1.7927	3.7694	151.1489	0.0000	0.0019	3.4647
cg13368756	1.7926	3.7588	117.3383	0.0000	0.0021	3.4644
cg23318812	1.7924	3.8104	194.4969	0.0000	0.0014	3.4639
cg18710929	1.7918	3.7692	104.7485	0.0000	0.0020	3.4625
cg06829686	1.7916	3.8054	146.3078	0.0000	0.0015	3.4619
cg02468050	1.7913	3.8415	196.1376	0.0000	0.0011	3.4614
cg19485539	1.7909	3.8569	350.0010	0.0000	0.0010	3.4603
cg24185576	1.7901	3.8131	152.2916	0.0000	0.0014	3.4583
cg22774088	1.7895	3.7483	95.0253	0.0000	0.0022	3.4570
cg18443378	1.7894	3.7968	154.0035	0.0000	0.0016	3.4567
cg20925841	1.7888	3.7623	82.3689	0.0000	0.0021	3.4553
cg04832466	1.7879	3.7711	208.8753	0.0000	0.0020	3.4531
cg26224671	1.7872	3.7788	92.4359	0.0000	0.0019	3.4514
cg24262066	1.7872	3.7624	143.6684	0.0000	0.0021	3.4514
cg02842629	1.7871	3.7496	145.9933	0.0000	0.0023	3.4513
cg05374412	1.7870	3.7493	129.6193	0.0000	0.0023	3.4509
cg05619587	1.7869	3.7952	256.9256	0.0000	0.0016	3.4506
cg22603247	1.7866	3.7346	90.7123	0.0000	0.0024	3.4501
cg04529785	1.7866	3.7927	282.6547	0.0000	0.0017	3.4499
cg18355902	1.7862	3.7793	174.4690	0.0000	0.0019	3.4492
cg16532755	1.7859	3.7303	101.1095	0.0000	0.0025	3.4483
cg08712932	1.7855	3.7956	470.9916	0.0000	0.0016	3.4474
cg24663256	1.7854	3.7603	179.7138	0.0000	0.0021	3.4472
cg06926782	1.7853	3.8194	149.2577	0.0000	0.0014	3.4470
cg19356117	1.7852	3.8199	184.3437	0.0000	0.0014	3.4467
cg12080391	1.7847	3.7689	204.0439	0.0000	0.0020	3.4454
cg01172903	1.7845	3.7832	136.5072	0.0000	0.0018	3.4450
cg04209911	1.7844	3.7805	197.0983	0.0000	0.0019	3.4448
cg20973347	1.7842	3.7471	94.0785	0.0000	0.0023	3.4442
cg13334650	1.7841	3.7389	77.3724	0.0000	0.0024	3.4440
cg18800085	1.7832	3.7410	89.2733	0.0000	0.0024	3.4420
cg06319822	1.7828	3.7776	130.9587	0.0000	0.0019	3.4410
cg00723271	1.7820	3.7414	152.4851	0.0000	0.0024	3.4390
cg15760257	1.7812	3.8218	209.9773	0.0000	0.0014	3.4371
cg04454951	1.7810	3.8091	180.9551	0.0000	0.0015	3.4366
cg13251269	1.7810	3.8082	148.0546	0.0000	0.0015	3.4365
cg17535595	1.7809	3.8156	130.8823	0.0000	0.0014	3.4363
cg10808783	1.7806	3.7737	258.9850	0.0000	0.0020	3.4356
cg21145136	1.7804	3.7643	134.7873	0.0000	0.0021	3.4352
cg20330472	1.7803	3.7887	200.0010	0.0000	0.0018	3.4349
cg15245095	1.7800	3.7422	107.1210	0.0000	0.0025	3.4343
cg27364741	1.7798	3.8136	220.6839	0.0000	0.0015	3.4338
cg22373181	1.7794	3.7497	87.5172	0.0000	0.0024	3.4329
cg02126753	1.7794	3.7861	197.8931	0.0000	0.0018	3.4328
cg06554120	1.7794	3.7375	176.5696	0.0000	0.0025	3.4328
cg04907523	1.7782	3.7374	95.2892	0.0000	0.0025	3.4299
cg05384102	1.7778	3.8144	283.9115	0.0000	0.0015	3.4291
cg11224582	1.7777	3.8635	196.5478	0.0000	0.0010	3.4289
cg06531379	1.7776	3.8563	486.2842	0.0000	0.0010	3.4285
cg27648738	1.7774	3.8268	171.3954	0.0000	0.0013	3.4282
cg05085230	1.7772	3.7866	423.9881	0.0000	0.0019	3.4276
cg03324821	1.7771	3.7838	127.3582	0.0000	0.0019	3.4275
cg17676607	1.7770	3.7595	113.8915	0.0000	0.0022	3.4270
cg00197495	1.7769	3.7510	109.1678	0.0000	0.0024	3.4269
cg07254054	1.7767	3.7624	105.5803	0.0000	0.0022	3.4264
cg04621578	1.7763	3.7629	227.9294	0.0000	0.0022	3.4256
cg07455757	1.7761	3.7838	128.4864	0.0000	0.0019	3.4250
cg25943503	1.7760	3.8258	249.1217	0.0000	0.0014	3.4249
cg24041078	1.7755	3.7783	140.7402	0.0000	0.0020	3.4235
cg23926793	1.7753	3.8064	237.6147	0.0000	0.0016	3.4231
cg12219082	1.7751	3.7932	282.0858	0.0000	0.0018	3.4227
cg19419279	1.7750	3.7653	125.1858	0.0000	0.0022	3.4225
cg07690181	1.7745	3.8119	142.4667	0.0000	0.0015	3.4213
cg20168412	1.7736	3.8009	289.8266	0.0000	0.0017	3.4191
cg04482794	1.7733	3.7393	140.5079	0.0000	0.0026	3.4184
cg22831607	1.7731	3.7463	74.2667	0.0000	0.0025	3.4179
cg09507526	1.7728	3.7744	157.7020	0.0000	0.0021	3.4172
cg19814400	1.7725	3.7660	352.2466	0.0000	0.0022	3.4165
cg15131808	1.7725	3.7982	132.7083	0.0000	0.0017	3.4165
cg24342409	1.7723	3.7519	105.5116	0.0000	0.0024	3.4159
cg09775582	1.7718	3.7139	66.8759	0.0000	0.0028	3.4148
cg17256532	1.7717	3.7949	202.1116	0.0000	0.0018	3.4147
cg03145963	1.7717	3.7672	142.8921	0.0000	0.0022	3.4145
cg16368442	1.7716	3.8156	332.3077	0.0000	0.0015	3.4143
cg03419885	1.7715	3.8236	229.6236	0.0000	0.0014	3.4142
cg19883384	1.7714	3.7724	170.8321	0.0000	0.0021	3.4138
cg06073449	1.7711	3.7387	83.5383	0.0000	0.0026	3.4132
cg22830113	1.7709	3.7280	59.1896	0.0000	0.0028	3.4126
cg18320766	1.7707	3.8264	196.8933	0.0000	0.0014	3.4123
cg15576900	1.7705	3.7261	93.7291	0.0000	0.0028	3.4117
cg14553600	1.7701	3.7518	138.0485	0.0000	0.0025	3.4108
cg09868336	1.7695	3.8550	252.2000	0.0000	0.0011	3.4094
cg17373442	1.7695	3.8732	497.6367	0.0000	0.0009	3.4093
cg09489445	1.7695	3.8477	126.7207	0.0000	0.0012	3.4093
cg09528265	1.7687	3.7425	110.9011	0.0000	0.0026	3.4076
cg25664438	1.7687	3.8544	246.4159	0.0000	0.0011	3.4075
cg17768491	1.7685	3.7900	163.9516	0.0000	0.0019	3.4071
cg14421860	1.7684	3.8480	209.3364	0.0000	0.0012	3.4067
cg13359948	1.7679	3.7352	86.4046	0.0000	0.0027	3.4057
cg26818735	1.7674	3.7942	180.4826	0.0000	0.0018	3.4045
cg17342973	1.7674	3.8350	211.1081	0.0000	0.0013	3.4043
cg19935171	1.7672	3.7668	96.0400	0.0000	0.0022	3.4039
cg20357628	1.7669	3.7881	129.2824	0.0000	0.0019	3.4032
cg06266613	1.7666	3.7882	257.2961	0.0000	0.0019	3.4024
cg08247376	1.7666	3.8213	309.0092	0.0000	0.0015	3.4024
cg01043019	1.7662	3.8109	124.9966	0.0000	0.0016	3.4015
cg00910695	1.7662	3.8434	363.6738	0.0000	0.0012	3.4015
cg04658772	1.7661	3.7209	126.6000	0.0000	0.0029	3.4014
cg20656261	1.7658	3.7151	90.9856	0.0000	0.0029	3.4007
cg20772101	1.7654	3.7689	138.2333	0.0000	0.0022	3.3996
cg12246510	1.7652	3.7606	88.1051	0.0000	0.0024	3.3993
cg23649435	1.7644	3.7566	118.3051	0.0000	0.0025	3.3974
cg21646598	1.7643	3.8798	347.7355	0.0000	0.0009	3.3970
cg17498296	1.7642	3.7421	100.6418	0.0000	0.0027	3.3968
cg01090834	1.7641	3.8286	192.9742	0.0000	0.0014	3.3967
cg05191879	1.7625	3.7915	153.4224	0.0000	0.0019	3.3928
cg18013519	1.7623	3.7113	124.9269	0.0000	0.0030	3.3924
cg15562912	1.7621	3.7354	145.8518	0.0000	0.0028	3.3918
cg01278387	1.7618	3.7433	261.3047	0.0000	0.0027	3.3912
cg04117229	1.7617	3.7310	182.8831	0.0000	0.0029	3.3909
cg07028821	1.7616	3.7285	70.2690	0.0000	0.0029	3.3907
cg19675288	1.7615	3.7487	89.5990	0.0000	0.0026	3.3904
cg26578621	1.7612	3.7475	171.1587	0.0000	0.0027	3.3899
cg14743594	1.7612	3.7421	125.0083	0.0000	0.0027	3.3898
cg18174928	1.7608	3.7287	165.7633	0.0000	0.0029	3.3888
cg13685951	1.7603	3.7752	178.4645	0.0000	0.0022	3.3878
cg25208017	1.7602	3.7285	67.1753	0.0000	0.0029	3.3874
cg20634738	1.7600	3.7649	86.2843	0.0000	0.0024	3.3869
cg15093079	1.7599	3.7527	91.5446	0.0000	0.0026	3.3868
cg09489306	1.7596	3.8489	180.9584	0.0000	0.0012	3.3860
cg16674492	1.7595	3.8250	155.7822	0.0000	0.0015	3.3858
cg25999722	1.7594	3.7377	99.7518	0.0000	0.0028	3.3856
cg13258563	1.7593	3.7583	194.0157	0.0000	0.0025	3.3854
cg19127283	1.7587	3.7818	198.4924	0.0000	0.0021	3.3840
cg12970542	1.7580	3.7426	110.7615	0.0000	0.0028	3.3823
cg07627556	1.7578	3.7463	167.5180	0.0000	0.0027	3.3818
cg24037897	1.7576	3.7396	216.3241	0.0000	0.0028	3.3814
cg07576142	1.7572	3.9138	564.0572	0.0000	0.0007	3.3804
cg21187769	1.7566	3.8233	175.8700	0.0000	0.0015	3.3790
cg03774803	1.7565	3.8954	324.2832	0.0000	0.0008	3.3788
cg15278646	1.7564	3.7074	144.4103	0.0000	0.0031	3.3786
cg23216292	1.7563	3.8184	163.7233	0.0000	0.0016	3.3784
cg01808545	1.7559	3.8184	192.9140	0.0000	0.0016	3.3774
cg26256223	1.7554	3.8518	661.2839	0.0000	0.0012	3.3762
cg19788741	1.7546	3.7314	71.7968	0.0000	0.0030	3.3744
cg12208258	1.7542	3.7471	161.1201	0.0000	0.0028	3.3734
cg23353893	1.7535	3.7364	101.6520	0.0000	0.0029	3.3718
cg07914084	1.7533	3.8618	302.0492	0.0000	0.0011	3.3713
cg27021357	1.7532	3.7850	133.9632	0.0000	0.0021	3.3711
cg06716684	1.7529	3.7176	117.9695	0.0000	0.0031	3.3704
cg07352438	1.7529	3.7947	84.8760	0.0000	0.0020	3.3704
cg20129213	1.7527	3.7997	109.2289	0.0000	0.0019	3.3698
cg14487131	1.7517	3.7706	79.8573	0.0000	0.0024	3.3675
cg25905674	1.7516	3.7245	91.5202	0.0000	0.0031	3.3672
cg12940822	1.7511	3.8025	264.2167	0.0000	0.0019	3.3662
cg19891001	1.7509	3.7838	158.0816	0.0000	0.0021	3.3656
cg00421139	1.7506	3.8773	567.3665	0.0000	0.0010	3.3649
cg06090660	1.7505	3.7717	170.2817	0.0000	0.0024	3.3649
cg20443778	1.7501	3.7906	124.0755	0.0000	0.0021	3.3638
cg12652174	1.7500	3.8407	304.2231	0.0000	0.0014	3.3635
cg09011883	1.7500	3.7791	167.7873	0.0000	0.0022	3.3635
cg14872657	1.7500	3.7888	348.9718	0.0000	0.0021	3.3635
cg26422059	1.7499	3.7425	109.3275	0.0000	0.0029	3.3634
cg01616178	1.7498	3.7825	127.5843	0.0000	0.0022	3.3632
cg16474297	1.7498	3.7490	131.4636	0.0000	0.0028	3.3631
cg09998133	1.7497	3.8160	241.4255	0.0000	0.0017	3.3630
cg20403498	1.7496	3.7376	102.9389	0.0000	0.0030	3.3627
cg02560967	1.7490	3.7924	163.3875	0.0000	0.0020	3.3612
cg26110710	1.7488	3.7464	72.5684	0.0000	0.0028	3.3607
cg25535587	1.7487	3.8658	256.5065	0.0000	0.0011	3.3605
cg22413388	1.7486	3.7788	160.3237	0.0000	0.0023	3.3603
cg05343073	1.7486	3.7613	103.0746	0.0000	0.0026	3.3603
cg17721710	1.7478	3.7566	77.4744	0.0000	0.0027	3.3585
cg17128947	1.7478	3.9175	703.4884	0.0000	0.0007	3.3585
cg12926938	1.7475	3.8193	198.8012	0.0000	0.0016	3.3579
cg00813378	1.7475	3.8841	646.3610	0.0000	0.0009	3.3578
cg14573089	1.7474	3.8205	243.4184	0.0000	0.0016	3.3576
cg19502867	1.7473	3.7823	160.8247	0.0000	0.0022	3.3574
cg15778745	1.7473	3.8478	147.0746	0.0000	0.0013	3.3573
cg08408994	1.7471	3.7983	173.7843	0.0000	0.0020	3.3568
cg08095852	1.7468	3.7922	180.3125	0.0000	0.0021	3.3562
cg21079345	1.7467	3.7313	137.3418	0.0000	0.0031	3.3559
cg20599022	1.7465	3.7421	124.6389	0.0000	0.0029	3.3555
cg26988895	1.7465	3.7534	122.1640	0.0000	0.0028	3.3553
cg13463054	1.7463	3.8453	311.3561	0.0000	0.0013	3.3549
cg21548032	1.7462	3.7659	91.6607	0.0000	0.0026	3.3548
cg05446010	1.7460	3.7145	124.9585	0.0000	0.0033	3.3542
cg23048481	1.7454	3.7525	178.9930	0.0000	0.0028	3.3530
cg13742526	1.7454	3.7643	121.2956	0.0000	0.0026	3.3528
cg25397597	1.7450	3.7536	113.8547	0.0000	0.0028	3.3520
cg08481246	1.7450	3.7514	278.1235	0.0000	0.0028	3.3519
cg12824796	1.7445	3.8378	219.4987	0.0000	0.0014	3.3508
cg17716617	1.7444	3.7352	112.7053	0.0000	0.0031	3.3505
cg13758646	1.7443	3.7191	109.8780	0.0000	0.0033	3.3503
cg20450979	1.7439	3.7300	221.5455	0.0000	0.0032	3.3494
cg15490715	1.7438	3.7817	330.2225	0.0000	0.0023	3.3491
cg20286200	1.7435	3.8396	376.2956	0.0000	0.0014	3.3485
cg08576864	1.7435	3.8127	201.8697	0.0000	0.0018	3.3484
cg07025949	1.7430	3.8016	195.0184	0.0000	0.0020	3.3473
cg04242021	1.7429	3.7966	137.8262	0.0000	0.0020	3.3470
cg02434443	1.7429	3.7647	117.9800	0.0000	0.0026	3.3470
cg23987444	1.7427	3.8876	295.1030	0.0000	0.0009	3.3466
cg26721264	1.7427	3.7458	121.5106	0.0000	0.0029	3.3465
cg14185025	1.7427	3.7578	106.0505	0.0000	0.0028	3.3465
cg03514404	1.7421	3.9153	434.8399	0.0000	0.0007	3.3453
cg11281641	1.7420	3.8034	134.8344	0.0000	0.0019	3.3451
cg12841273	1.7415	3.7318	98.6539	0.0000	0.0032	3.3438
cg16437728	1.7415	3.8400	178.4706	0.0000	0.0014	3.3438
cg20737185	1.7414	3.8505	173.0586	0.0000	0.0013	3.3436
cg24507144	1.7414	3.8245	168.0266	0.0000	0.0016	3.3435
cg05562381	1.7414	3.7490	104.5879	0.0000	0.0029	3.3435
cg07078225	1.7410	3.7610	106.8360	0.0000	0.0027	3.3428
cg14348439	1.7410	3.7834	478.9344	0.0000	0.0023	3.3426
cg01886957	1.7410	3.7969	144.7786	0.0000	0.0020	3.3426
cg20528583	1.7409	3.7683	256.9853	0.0000	0.0026	3.3425
cg23229261	1.7408	3.7472	142.1863	0.0000	0.0029	3.3421
cg26734696	1.7402	3.7428	98.5878	0.0000	0.0030	3.3408
cg00556112	1.7398	3.8087	189.2314	0.0000	0.0019	3.3399
cg14598327	1.7397	3.8492	242.0724	0.0000	0.0013	3.3398
cg01930417	1.7386	3.7829	144.5942	0.0000	0.0023	3.3371
cg11156672	1.7385	3.7400	74.9070	0.0000	0.0031	3.3369
cg27406373	1.7385	3.7273	111.2069	0.0000	0.0033	3.3369
cg09052083	1.7384	3.8170	131.0381	0.0000	0.0017	3.3366
cg14063488	1.7383	3.7883	161.9235	0.0000	0.0022	3.3365
cg07922007	1.7382	3.7552	153.3801	0.0000	0.0029	3.3361
cg10333808	1.7381	3.7803	203.5742	0.0000	0.0024	3.3360
cg05362548	1.7379	3.8221	138.1803	0.0000	0.0017	3.3356
cg10453425	1.7378	3.7428	182.2518	0.0000	0.0031	3.3353
cg12412079	1.7373	3.8157	261.1283	0.0000	0.0018	3.3341
cg26560414	1.7371	3.8041	99.3906	0.0000	0.0020	3.3336
cg06728579	1.7371	3.7386	66.3310	0.0000	0.0032	3.3336
cg26532358	1.7369	3.7757	161.1930	0.0000	0.0025	3.3331
cg09987011	1.7366	3.7156	115.6031	0.0000	0.0034	3.3324
cg27602263	1.7365	3.7398	76.6922	0.0000	0.0031	3.3323
cg27107171	1.7364	3.7478	85.7807	0.0000	0.0030	3.3320
cg06217494	1.7359	3.8498	271.1305	0.0000	0.0013	3.3308
cg21607030	1.7354	3.8717	344.5186	0.0000	0.0011	3.3297
cg00615473	1.7352	3.7619	146.1293	0.0000	0.0028	3.3293
cg10292139	1.7352	3.8302	165.8353	0.0000	0.0016	3.3292
cg04617755	1.7352	3.7375	156.2637	0.0000	0.0032	3.3292
cg00488788	1.7351	3.8155	161.6092	0.0000	0.0018	3.3290
cg03225210	1.7349	3.8983	393.7499	0.0000	0.0009	3.3285
cg23855505	1.7348	3.7990	129.2907	0.0000	0.0021	3.3283
cg11832210	1.7346	3.7720	152.8008	0.0000	0.0026	3.3279
cg19266910	1.7345	3.7234	105.5852	0.0000	0.0034	3.3276
cg23080354	1.7344	3.7090	79.6732	0.0000	0.0035	3.3275
cg18875716	1.7340	3.7197	86.4704	0.0000	0.0035	3.3266
cg17846334	1.7339	3.7834	203.6697	0.0000	0.0024	3.3263
cg06682197	1.7338	3.7580	190.3522	0.0000	0.0029	3.3260
cg22065614	1.7336	3.8499	395.0395	0.0000	0.0014	3.3256
cg15476528	1.7334	3.7394	89.6338	0.0000	0.0032	3.3251
cg26802291	1.7332	3.8039	246.4494	0.0000	0.0020	3.3246
cg16434547	1.7332	3.7303	188.9808	0.0000	0.0034	3.3246
cg22757824	1.7332	3.8567	379.0281	0.0000	0.0013	3.3246
cg15994026	1.7331	3.7764	92.5151	0.0000	0.0025	3.3244
cg23069167	1.7323	3.7252	178.0823	0.0000	0.0034	3.3226
cg26615127	1.7321	3.7662	88.3735	0.0000	0.0028	3.3222
cg19358877	1.7321	3.7794	139.2021	0.0000	0.0025	3.3221
cg05928649	1.7320	3.7503	127.1714	0.0000	0.0030	3.3220
cg05245861	1.7319	3.8098	219.0287	0.0000	0.0019	3.3217
cg25781595	1.7317	3.8394	243.7517	0.0000	0.0015	3.3212
cg05521792	1.7307	3.7458	94.5305	0.0000	0.0031	3.3190
cg05427966	1.7306	3.7437	85.2169	0.0000	0.0032	3.3187
cg09492451	1.7305	3.8462	299.2967	0.0000	0.0014	3.3184
cg22889573	1.7305	3.8197	216.7572	0.0000	0.0018	3.3183
cg12453014	1.7299	3.8290	220.3967	0.0000	0.0016	3.3172
cg00159100	1.7295	3.7896	141.6173	0.0000	0.0023	3.3162
cg23730181	1.7294	3.7361	99.4231	0.0000	0.0033	3.3159
cg13205384	1.7293	3.7828	84.6080	0.0000	0.0025	3.3158
cg23226129	1.7293	3.7082	141.8865	0.0000	0.0036	3.3157
cg17386213	1.7293	3.8366	270.5339	0.0000	0.0015	3.3156
cg07188591	1.7292	3.7696	178.0311	0.0000	0.0027	3.3155
cg17483297	1.7291	3.7934	134.5470	0.0000	0.0022	3.3152
cg08675717	1.7290	3.8061	255.9886	0.0000	0.0020	3.3151
cg26684946	1.7290	3.7888	131.7688	0.0000	0.0023	3.3150
cg19115393	1.7290	3.7763	194.9715	0.0000	0.0026	3.3149
cg16318112	1.7289	3.9037	508.9809	0.0000	0.0009	3.3148
cg02966153	1.7287	3.7364	94.3487	0.0000	0.0033	3.3143
cg19283506	1.7287	3.8347	114.9103	0.0000	0.0016	3.3142
cg17039391	1.7286	3.7512	105.9527	0.0000	0.0031	3.3142
cg22960186	1.7286	3.7355	121.2625	0.0000	0.0034	3.3140
cg14453201	1.7282	3.8141	147.7065	0.0000	0.0019	3.3132
cg18403606	1.7279	3.7154	115.7076	0.0000	0.0036	3.3124
cg13307451	1.7277	3.7148	83.4117	0.0000	0.0036	3.3120
cg04442576	1.7274	3.8266	148.0549	0.0000	0.0017	3.3114
cg17565078	1.7273	3.7404	126.4534	0.0000	0.0033	3.3111
cg20019019	1.7269	3.7572	158.7774	0.0000	0.0030	3.3102
cg19611175	1.7268	3.7987	186.6372	0.0000	0.0022	3.3100
cg12035092	1.7268	3.7752	107.7686	0.0000	0.0026	3.3098
cg11859584	1.7266	3.7723	230.4080	0.0000	0.0027	3.3095
cg14531560	1.7266	3.8031	317.5081	0.0000	0.0021	3.3094
cg13024709	1.7260	3.8069	146.8573	0.0000	0.0020	3.3081
cg01419831	1.7252	3.7836	143.4173	0.0000	0.0025	3.3062
cg10457056	1.7251	3.7321	149.2192	0.0000	0.0035	3.3060
cg23964057	1.7249	3.7391	165.2300	0.0000	0.0034	3.3055
cg20150591	1.7246	3.8495	196.7883	0.0000	0.0014	3.3048
cg15407528	1.7245	3.7795	118.7642	0.0000	0.0026	3.3047
cg23986470	1.7242	3.7362	64.5677	0.0000	0.0034	3.3040
cg12417685	1.7240	3.8050	268.9015	0.0000	0.0021	3.3036
cg02370417	1.7239	3.7219	167.7017	0.0000	0.0036	3.3033
cg00995327	1.7230	3.7769	187.3972	0.0000	0.0027	3.3012
cg05527869	1.7226	3.7682	76.9955	0.0000	0.0028	3.3004
cg10305311	1.7222	3.7944	128.4196	0.0000	0.0023	3.2993
cg19850348	1.7218	3.7307	97.1084	0.0000	0.0036	3.2986
cg05293738	1.7218	3.8450	327.8854	0.0000	0.0015	3.2984
cg19082230	1.7212	3.7613	88.8188	0.0000	0.0030	3.2971
cg21525592	1.7212	3.7453	151.0060	0.0000	0.0033	3.2971
cg01462053	1.7202	3.7420	103.9247	0.0000	0.0034	3.2948
cg02500300	1.7201	3.8577	372.6787	0.0000	0.0014	3.2946
cg19570244	1.7198	3.7864	110.3999	0.0000	0.0025	3.2939
cg20980783	1.7197	3.7683	209.2297	0.0000	0.0029	3.2936
cg01889143	1.7196	3.8093	137.4933	0.0000	0.0021	3.2934
cg13919438	1.7193	3.7256	177.1215	0.0000	0.0037	3.2927
cg15654121	1.7191	3.7875	93.1970	0.0000	0.0025	3.2923
cg25361907	1.7191	3.7632	129.1016	0.0000	0.0030	3.2922
cg06274396	1.7190	3.7704	125.6953	0.0000	0.0028	3.2922
cg06172475	1.7189	3.7917	206.7892	0.0000	0.0024	3.2919
cg04014062	1.7186	3.7540	91.4015	0.0000	0.0032	3.2912
cg25481073	1.7185	3.7089	157.1917	0.0000	0.0039	3.2909
cg21346925	1.7184	3.7258	207.0600	0.0000	0.0037	3.2908
cg14568217	1.7183	3.7203	116.8588	0.0000	0.0038	3.2904
cg27066284	1.7183	3.7608	83.9578	0.0000	0.0031	3.2904
cg03011535	1.7182	3.7449	145.6539	0.0000	0.0034	3.2901
cg27558283	1.7180	3.7660	109.0054	0.0000	0.0029	3.2899
cg25468863	1.7180	3.7416	178.3970	0.0000	0.0034	3.2899
cg02270183	1.7178	3.7133	114.2519	0.0000	0.0038	3.2895
cg17700915	1.7178	3.7503	82.1557	0.0000	0.0033	3.2893
cg04803843	1.7177	3.8751	246.0159	0.0000	0.0012	3.2891
cg25570913	1.7172	3.9065	361.5764	0.0000	0.0009	3.2880
cg18143243	1.7171	3.7766	108.9286	0.0000	0.0028	3.2878
cg09239744	1.7169	3.7908	189.2770	0.0000	0.0025	3.2873
cg14980983	1.7169	3.8577	162.9255	0.0000	0.0014	3.2872
cg25730685	1.7168	3.7457	113.4105	0.0000	0.0034	3.2870
cg26583481	1.7165	3.7353	75.3274	0.0000	0.0036	3.2863
cg04555373	1.7162	3.8146	284.7132	0.0000	0.0020	3.2858
cg12605662	1.7162	3.8075	131.4497	0.0000	0.0021	3.2857
cg18507129	1.7158	3.7875	312.4623	0.0000	0.0025	3.2848
cg09233013	1.7154	3.7672	88.5731	0.0000	0.0030	3.2838
cg06241792	1.7153	3.7244	78.4379	0.0000	0.0038	3.2836
cg22403344	1.7150	3.7932	423.0344	0.0000	0.0024	3.2829
cg24589459	1.7147	3.8217	246.5542	0.0000	0.0019	3.2822
cg15428435	1.7146	3.8159	282.4428	0.0000	0.0020	3.2820
cg06864853	1.7144	3.7778	105.1288	0.0000	0.0028	3.2816
cg12040830	1.7144	3.8397	180.9047	0.0000	0.0016	3.2816
cg27493301	1.7144	3.7225	101.4035	0.0000	0.0038	3.2816
cg10157975	1.7140	3.7135	119.3920	0.0000	0.0039	3.2808
cg13690864	1.7133	3.7727	214.8267	0.0000	0.0029	3.2791
cg11021744	1.7132	3.7387	156.2117	0.0000	0.0036	3.2789
cg09968630	1.7131	3.7658	79.7772	0.0000	0.0030	3.2786
cg06299307	1.7131	3.8234	110.5840	0.0000	0.0019	3.2785
cg00868383	1.7129	3.7732	245.8193	0.0000	0.0029	3.2783
cg22583065	1.7128	3.8625	272.9499	0.0000	0.0013	3.2779
cg19697475	1.7125	3.7263	130.8454	0.0000	0.0038	3.2773
cg07976064	1.7124	3.7668	93.3559	0.0000	0.0030	3.2771
cg20675505	1.7117	3.8385	240.6164	0.0000	0.0016	3.2756
cg18213472	1.7117	3.8166	237.4234	0.0000	0.0020	3.2755
cg20541238	1.7111	3.7521	108.9098	0.0000	0.0034	3.2741
cg07143532	1.7108	3.8279	194.9300	0.0000	0.0018	3.2735
cg27264249	1.7106	3.8060	234.0561	0.0000	0.0022	3.2730
cg14861089	1.7105	3.9187	396.6136	0.0000	0.0008	3.2727
cg03383295	1.7099	3.7545	107.6768	0.0000	0.0033	3.2715
cg19283840	1.7099	3.8474	641.5715	0.0000	0.0015	3.2714
cg08131100	1.7098	3.8554	155.0479	0.0000	0.0015	3.2712
cg06862374	1.7094	3.7230	96.6220	0.0000	0.0039	3.2703
cg17332326	1.7089	3.7805	146.3813	0.0000	0.0028	3.2692
cg13382322	1.7089	3.7797	169.0267	0.0000	0.0028	3.2691
cg05766140	1.7086	3.8382	364.5674	0.0000	0.0017	3.2684
cg09591286	1.7083	3.8663	275.4802	0.0000	0.0013	3.2678
cg05714219	1.7083	3.7642	108.0033	0.0000	0.0031	3.2677
cg20555682	1.7079	3.7703	243.9955	0.0000	0.0030	3.2669
cg25019648	1.7079	3.7646	146.2781	0.0000	0.0031	3.2668
cg11410023	1.7074	3.8752	247.7113	0.0000	0.0012	3.2657
cg15630907	1.7073	3.7190	208.6642	0.0000	0.0040	3.2656
cg19544662	1.7073	3.7166	70.9937	0.0000	0.0041	3.2655
cg18092028	1.7072	3.8171	344.9576	0.0000	0.0021	3.2652
cg06576393	1.7072	3.7207	95.7409	0.0000	0.0040	3.2652
cg26386852	1.7063	3.7888	161.6414	0.0000	0.0026	3.2633
cg21258057	1.7063	3.7226	106.0885	0.0000	0.0040	3.2632
cg14604568	1.7060	3.7661	126.2768	0.0000	0.0031	3.2625
cg08558397	1.7059	3.7946	661.4377	0.0000	0.0025	3.2624
cg25081106	1.7059	3.8500	202.2322	0.0000	0.0015	3.2623
cg26620530	1.7058	3.7837	146.3384	0.0000	0.0028	3.2620
cg03758150	1.7054	3.8039	235.5333	0.0000	0.0023	3.2613
cg07663789	1.7054	3.8080	126.0835	0.0000	0.0022	3.2611
cg11609001	1.7053	3.7345	96.1727	0.0000	0.0038	3.2611
cg05937969	1.7053	3.8401	300.4968	0.0000	0.0017	3.2610
cg16638385	1.7051	3.7421	117.2125	0.0000	0.0037	3.2605
cg00133595	1.7049	3.8391	252.9991	0.0000	0.0017	3.2602
cg22298430	1.7048	3.7298	94.7707	0.0000	0.0039	3.2599
cg01134282	1.7046	3.8275	187.4325	0.0000	0.0019	3.2594
cg24199112	1.7038	3.7093	78.6566	0.0000	0.0042	3.2576
cg23918923	1.7036	3.7917	107.9866	0.0000	0.0026	3.2571
cg11267955	1.7034	3.7326	71.8782	0.0000	0.0039	3.2566
cg26618965	1.7029	3.7422	146.4471	0.0000	0.0037	3.2555
cg25088758	1.7023	3.8146	474.2339	0.0000	0.0021	3.2542
cg03625010	1.7022	3.7354	91.2442	0.0000	0.0039	3.2540
cg25164624	1.7021	3.8841	422.2125	0.0000	0.0012	3.2537
cg03709792	1.7021	3.7243	78.5736	0.0000	0.0041	3.2537
cg24851364	1.7016	3.8570	360.4179	0.0000	0.0015	3.2526
cg10748160	1.7015	3.7141	73.6367	0.0000	0.0042	3.2523
cg27028555	1.7014	3.8307	285.4292	0.0000	0.0019	3.2521
cg14608384	1.7011	3.7327	135.6812	0.0000	0.0040	3.2516
cg24384244	1.7011	3.7391	72.9256	0.0000	0.0038	3.2515
cg12859211	1.7011	3.7957	117.1220	0.0000	0.0026	3.2515
cg04743961	1.7011	3.7148	133.3136	0.0000	0.0042	3.2514
cg12005098	1.7010	3.7594	147.0091	0.0000	0.0034	3.2512
cg03403065	1.7007	3.8506	405.1071	0.0000	0.0016	3.2506
cg12486537	1.7007	3.7822	95.2606	0.0000	0.0029	3.2505
cg06913330	1.7002	3.7227	143.9994	0.0000	0.0041	3.2494
cg00020622	1.7002	3.7241	153.1687	0.0000	0.0041	3.2494
cg06918887	1.7001	3.7718	188.6326	0.0000	0.0031	3.2493
cg01563031	1.7000	3.8042	283.6158	0.0000	0.0024	3.2491
cg10341556	1.7000	3.7209	83.5747	0.0000	0.0042	3.2489
cg17287725	1.6999	3.7297	111.3749	0.0000	0.0040	3.2488
cg09822538	1.6997	3.7353	112.9514	0.0000	0.0039	3.2484
cg07629355	1.6995	3.8225	389.0900	0.0000	0.0020	3.2479
cg15244223	1.6994	3.7166	166.0575	0.0000	0.0042	3.2476
cg20014049	1.6993	3.7744	108.3353	0.0000	0.0031	3.2475
cg27258025	1.6987	3.8015	138.5064	0.0000	0.0025	3.2461
cg18403551	1.6984	3.7301	103.1610	0.0000	0.0041	3.2454
cg04188273	1.6983	3.7820	401.1089	0.0000	0.0029	3.2452
cg11092616	1.6980	3.7424	113.1663	0.0000	0.0038	3.2446
cg05006349	1.6979	3.8105	350.8097	0.0000	0.0023	3.2442
cg14732998	1.6976	3.8050	152.1978	0.0000	0.0024	3.2437
cg03853987	1.6970	3.8500	141.8741	0.0000	0.0016	3.2423
cg03414318	1.6969	3.9206	413.3476	0.0000	0.0009	3.2419
cg01755562	1.6968	3.7612	160.0064	0.0000	0.0034	3.2418
cg06711831	1.6967	3.7677	106.6034	0.0000	0.0033	3.2417
cg23663774	1.6966	3.8802	276.5028	0.0000	0.0012	3.2414
cg08283882	1.6965	3.7629	103.6509	0.0000	0.0034	3.2412
cg14235416	1.6961	3.7016	85.9955	0.0000	0.0044	3.2402
cg06630204	1.6959	3.7802	200.2189	0.0000	0.0030	3.2398
cg17898329	1.6959	3.8012	159.9293	0.0000	0.0025	3.2398
cg25729826	1.6959	3.8523	261.3215	0.0000	0.0016	3.2397
cg14284952	1.6958	3.8261	150.8012	0.0000	0.0020	3.2395
cg22987590	1.6947	3.7358	121.3903	0.0000	0.0040	3.2370
cg16504626	1.6945	3.8796	289.4768	0.0000	0.0013	3.2366
cg04475027	1.6941	3.8077	150.0432	0.0000	0.0024	3.2358
cg23380558	1.6939	3.7933	123.9066	0.0000	0.0027	3.2354
cg00829961	1.6937	3.7796	117.1379	0.0000	0.0030	3.2348
cg11186405	1.6930	3.7739	117.9102	0.0000	0.0032	3.2333
cg26834169	1.6928	3.7191	99.7213	0.0000	0.0044	3.2327
cg12804010	1.6926	3.7944	170.6854	0.0000	0.0027	3.2324
cg02711647	1.6925	3.7304	90.8989	0.0000	0.0042	3.2322
cg00100121	1.6924	3.8142	145.6861	0.0000	0.0023	3.2320
cg23013309	1.6919	3.7431	106.9728	0.0000	0.0039	3.2308
cg06943420	1.6919	3.8187	160.2358	0.0000	0.0022	3.2308
cg11257429	1.6917	3.7329	229.6771	0.0000	0.0042	3.2304
cg18349835	1.6914	3.7184	208.0082	0.0000	0.0044	3.2297
cg26464221	1.6913	3.7247	149.3264	0.0000	0.0043	3.2296
cg18844382	1.6912	3.8390	243.4435	0.0000	0.0018	3.2293
cg07258916	1.6912	3.7227	66.4420	0.0000	0.0043	3.2292
cg14042851	1.6907	3.7857	177.1647	0.0000	0.0029	3.2281
cg18428688	1.6906	3.7745	95.2676	0.0000	0.0032	3.2279
cg26976732	1.6900	3.7593	104.5417	0.0000	0.0036	3.2266
cg15212349	1.6900	3.7390	152.6341	0.0000	0.0041	3.2266
cg01508023	1.6896	3.7511	145.2340	0.0000	0.0038	3.2257
cg13867865	1.6895	3.7563	119.1853	0.0000	0.0037	3.2255
cg18488855	1.6892	3.8002	148.7860	0.0000	0.0026	3.2247
cg00350003	1.6891	3.7140	113.9755	0.0000	0.0045	3.2246
cg14409414	1.6890	3.7299	144.0432	0.0000	0.0042	3.2242
cg20556517	1.6889	3.8187	353.1031	0.0000	0.0022	3.2242
cg09979256	1.6883	3.7500	105.6953	0.0000	0.0038	3.2228
cg26731327	1.6877	3.7969	237.2796	0.0000	0.0027	3.2215
cg10143067	1.6877	3.7863	167.1701	0.0000	0.0030	3.2214
cg03453638	1.6876	3.7037	58.8656	0.0000	0.0047	3.2212
cg06132028	1.6875	3.8081	442.7057	0.0000	0.0025	3.2210
cg20193324	1.6872	3.7613	117.9705	0.0000	0.0036	3.2203
cg26682580	1.6866	3.7417	155.3093	0.0000	0.0041	3.2190
cg19897330	1.6865	3.7541	111.0802	0.0000	0.0038	3.2186
cg05804863	1.6864	3.7478	120.1764	0.0000	0.0039	3.2185
cg19155518	1.6862	3.7680	141.7187	0.0000	0.0034	3.2180
cg03825010	1.6861	3.7442	101.1541	0.0000	0.0040	3.2178
cg16650529	1.6860	3.8500	247.3640	0.0000	0.0017	3.2177
cg25167643	1.6856	3.7523	82.3949	0.0000	0.0038	3.2168
cg10080155	1.6855	3.6985	71.5204	0.0000	0.0047	3.2166
cg19019537	1.6853	3.8639	164.2846	0.0000	0.0015	3.2162
cg26495865	1.6852	3.7015	74.0342	0.0000	0.0047	3.2159
cg00339556	1.6845	3.7916	209.7894	0.0000	0.0029	3.2144
cg11775528	1.6845	3.7010	86.7302	0.0000	0.0048	3.2143
cg13331354	1.6843	3.8002	333.8606	0.0000	0.0027	3.2138
cg02629281	1.6842	3.7468	123.1624	0.0000	0.0040	3.2136
cg03753331	1.6840	3.8294	174.5516	0.0000	0.0021	3.2132
cg09111223	1.6840	3.7774	86.3873	0.0000	0.0032	3.2132
cg14633783	1.6839	3.7336	100.4702	0.0000	0.0043	3.2129
cg06931815	1.6837	3.7422	147.0281	0.0000	0.0041	3.2124
cg17627617	1.6835	3.7195	76.0067	0.0000	0.0046	3.2120
cg14123923	1.6834	3.7038	78.4858	0.0000	0.0048	3.2118
cg07482795	1.6834	3.7587	111.8257	0.0000	0.0037	3.2117
cg12027636	1.6833	3.7309	103.2882	0.0000	0.0044	3.2115
cg09508770	1.6833	3.7110	72.8320	0.0000	0.0047	3.2115
cg27546237	1.6831	3.8235	298.5480	0.0000	0.0022	3.2111
cg21782409	1.6830	3.8361	248.5221	0.0000	0.0020	3.2110
cg07279933	1.6830	3.7892	139.6302	0.0000	0.0030	3.2110
cg00329270	1.6830	3.7982	217.4669	0.0000	0.0028	3.2109
cg25977958	1.6829	3.7366	127.5893	0.0000	0.0042	3.2108
cg14174099	1.6825	3.7089	102.9373	0.0000	0.0048	3.2098
cg05295038	1.6823	3.7285	99.8000	0.0000	0.0045	3.2095
cg27655158	1.6821	3.8269	286.9242	0.0000	0.0021	3.2090
cg01873886	1.6817	3.7862	98.6549	0.0000	0.0031	3.2082
cg26945996	1.6817	3.8210	213.6236	0.0000	0.0023	3.2080
cg03108229	1.6814	3.7909	212.7559	0.0000	0.0029	3.2075
cg07136998	1.6814	3.8991	280.6503	0.0000	0.0011	3.2073
cg01824969	1.6813	3.8163	229.2403	0.0000	0.0024	3.2072
cg09804380	1.6813	3.7845	166.7761	0.0000	0.0031	3.2071
cg01325460	1.6810	3.7107	66.5396	0.0000	0.0048	3.2065
cg01139508	1.6809	3.8211	127.2040	0.0000	0.0023	3.2063
cg00544449	1.6808	3.8249	146.1727	0.0000	0.0022	3.2060
cg10576051	1.6807	3.7393	104.7142	0.0000	0.0042	3.2059
cg05783139	1.6807	3.8092	321.9823	0.0000	0.0025	3.2057
cg17507573	1.6806	3.8000	167.2492	0.0000	0.0028	3.2057
cg22602002	1.6805	3.7899	151.3999	0.0000	0.0030	3.2055
cg00024472	1.6805	3.6953	77.5836	0.0000	0.0049	3.2053
cg02539855	1.6805	3.8122	189.0388	0.0000	0.0025	3.2053
cg27515369	1.6800	3.8517	183.4409	0.0000	0.0017	3.2043
cg13450005	1.6797	3.7408	96.2970	0.0000	0.0042	3.2037
cg13356896	1.6797	3.9049	354.4379	0.0000	0.0011	3.2036
cg03580297	1.6793	3.8292	224.5366	0.0000	0.0021	3.2028
cg02483484	1.6793	3.7219	123.5046	0.0000	0.0047	3.2027
cg09605164	1.6792	3.8373	239.5507	0.0000	0.0020	3.2025
cg04480386	1.6792	3.8695	235.3423	0.0000	0.0015	3.2025
cg18947739	1.6790	3.7323	106.3555	0.0000	0.0045	3.2021
cg15602740	1.6785	3.7592	71.5610	0.0000	0.0038	3.2009
cg15467646	1.6784	3.7634	321.2429	0.0000	0.0037	3.2007
cg02588107	1.6783	3.8158	216.6844	0.0000	0.0024	3.2005
cg26742995	1.6780	3.8007	279.4925	0.0000	0.0028	3.1998
cg12363807	1.6779	3.7456	170.1903	0.0000	0.0042	3.1997
cg11747771	1.6777	3.7632	111.6512	0.0000	0.0037	3.1992
cg08050235	1.6776	3.7185	109.4359	0.0000	0.0048	3.1990
cg07952047	1.6773	3.7954	109.9470	0.0000	0.0029	3.1983
cg04261408	1.6772	3.9092	360.2965	0.0000	0.0011	3.1980
cg00266322	1.6771	3.7153	72.3944	0.0000	0.0049	3.1978
cg25920483	1.6768	3.7195	110.6160	0.0000	0.0048	3.1972
cg11660826	1.6766	3.7971	204.9788	0.0000	0.0029	3.1968
cg18129621	1.6766	3.7993	118.8031	0.0000	0.0028	3.1967
cg02329935	1.6766	3.7038	73.7264	0.0000	0.0050	3.1967
cg14252602	1.6765	3.7848	95.4821	0.0000	0.0032	3.1965
cg02707869	1.6764	3.7703	130.4291	0.0000	0.0036	3.1963
cg16478774	1.6764	3.7093	109.9967	0.0000	0.0050	3.1963
cg13557668	1.6763	3.8025	242.6739	0.0000	0.0028	3.1961
cg24134479	1.6762	3.7135	144.4198	0.0000	0.0049	3.1959
cg20505223	1.6757	3.7897	191.8656	0.0000	0.0031	3.1948
cg12755298	1.6756	3.7376	149.5491	0.0000	0.0044	3.1945
cg27420520	1.6749	3.7256	136.2178	0.0000	0.0047	3.1929
cg02033258	1.6745	3.7286	79.3842	0.0000	0.0047	3.1922
cg00578154	1.6740	3.7462	208.9571	0.0000	0.0042	3.1910
cg12473285	1.6735	3.7154	112.2941	0.0000	0.0050	3.1898
cg09792204	1.6734	3.8182	167.2189	0.0000	0.0024	3.1896
cg06192555	1.6727	3.7198	66.2681	0.0000	0.0049	3.1882
cg18249634	1.6726	3.8486	164.4668	0.0000	0.0019	3.1879
cg09354309	1.6724	3.7565	141.9426	0.0000	0.0040	3.1876
cg20521389	1.6724	3.7913	141.5800	0.0000	0.0031	3.1875
cg26256401	1.6722	3.7828	130.9032	0.0000	0.0033	3.1871
cg03535663	1.6721	3.7798	151.3750	0.0000	0.0034	3.1867
cg18113994	1.6720	3.7144	119.9969	0.0000	0.0050	3.1866
cg01446950	1.6720	3.7702	139.0528	0.0000	0.0036	3.1866
cg08550785	1.6715	3.7750	134.4112	0.0000	0.0035	3.1855
cg17974378	1.6711	3.7753	184.9154	0.0000	0.0035	3.1846
cg25181651	1.6711	3.8369	343.8268	0.0000	0.0021	3.1845
cg04842146	1.6710	3.8654	287.3514	0.0000	0.0016	3.1844
cg08154348	1.6710	3.7320	122.3597	0.0000	0.0047	3.1843
cg05548912	1.6710	3.8048	173.8493	0.0000	0.0028	3.1843
cg06611922	1.6709	3.7473	125.3364	0.0000	0.0043	3.1841
cg11199810	1.6708	3.7482	128.0439	0.0000	0.0042	3.1838
cg05196820	1.6707	3.6991	75.8085	0.0000	0.0052	3.1836
cg15424739	1.6706	3.7144	64.8002	0.0000	0.0051	3.1835
cg20800509	1.6706	3.8362	138.4568	0.0000	0.0021	3.1834
cg00909646	1.6702	3.7748	189.4703	0.0000	0.0036	3.1826
cg24266670	1.6701	3.8598	360.9945	0.0000	0.0017	3.1824
cg16921310	1.6700	3.7291	98.7737	0.0000	0.0048	3.1820
cg25092681	1.6698	3.7511	219.5316	0.0000	0.0042	3.1817
cg26717983	1.6695	3.7076	106.5636	0.0000	0.0052	3.1810
cg23209990	1.6692	3.8257	203.9575	0.0000	0.0023	3.1805
cg06995920	1.6692	3.8460	230.5946	0.0000	0.0019	3.1804
cg12815918	1.6691	3.8285	491.6018	0.0000	0.0023	3.1802
cg02626657	1.6690	3.7717	154.9221	0.0000	0.0037	3.1800
cg14048780	1.6689	3.7041	81.4061	0.0000	0.0052	3.1797
cg08110542	1.6688	3.7694	133.5798	0.0000	0.0037	3.1795
cg04578997	1.6677	3.7464	87.6407	0.0000	0.0044	3.1771
cg13459498	1.6676	3.7430	154.3869	0.0000	0.0045	3.1767
cg10669265	1.6674	3.7288	72.9742	0.0000	0.0049	3.1765
cg14215472	1.6671	3.8324	402.0565	0.0000	0.0022	3.1757
cg22823146	1.6670	3.7908	166.5095	0.0000	0.0032	3.1755
cg17418463	1.6668	3.8222	274.5748	0.0000	0.0024	3.1751
cg07834955	1.6665	3.7184	68.7074	0.0000	0.0051	3.1744
cg00853103	1.6665	3.7643	162.0658	0.0000	0.0039	3.1744
cg24320612	1.6662	3.7926	162.5809	0.0000	0.0031	3.1737
cg13407456	1.6658	3.8738	459.1572	0.0000	0.0015	3.1729
cg18134312	1.6657	3.7881	365.8749	0.0000	0.0033	3.1727
cg24870497	1.6652	3.7817	261.0792	0.0000	0.0035	3.1716
cg23415756	1.6649	3.7318	85.2334	0.0000	0.0049	3.1708
cg23151000	1.6649	3.7567	233.9502	0.0000	0.0042	3.1708
cg25561581	1.6648	3.6922	69.1758	0.0000	0.0053	3.1707
cg16334314	1.6647	3.8107	361.0203	0.0000	0.0027	3.1705
cg26389727	1.6644	3.7331	101.4344	0.0000	0.0049	3.1698
cg19258665	1.6644	3.7876	209.7549	0.0000	0.0033	3.1697
cg05758094	1.6644	3.7550	212.1183	0.0000	0.0042	3.1697
cg22266749	1.6642	3.8235	294.2356	0.0000	0.0024	3.1694
cg03020810	1.6642	3.7208	78.4159	0.0000	0.0051	3.1694
cg25911468	1.6641	3.7247	162.5562	0.0000	0.0050	3.1693
cg14170313	1.6641	3.8168	124.8312	0.0000	0.0026	3.1692
cg17999376	1.6641	3.7426	117.1031	0.0000	0.0046	3.1691
cg11559250	1.6638	3.7606	130.4649	0.0000	0.0041	3.1686
cg22679003	1.6635	3.7683	109.3657	0.0000	0.0039	3.1679
cg16818740	1.6631	3.7856	224.7182	0.0000	0.0034	3.1670
cg07547000	1.6630	3.7913	235.6907	0.0000	0.0032	3.1668
cg22757399	1.6628	3.8167	127.6153	0.0000	0.0026	3.1664
cg21810188	1.6628	3.7230	99.3628	0.0000	0.0051	3.1664
cg01664670	1.6628	3.7315	110.6500	0.0000	0.0049	3.1664
cg11243196	1.6626	3.7501	88.8520	0.0000	0.0044	3.1660
cg11642382	1.6625	3.7211	108.7552	0.0000	0.0052	3.1657
cg23969342	1.6624	3.7135	74.8214	0.0000	0.0053	3.1653
cg19442495	1.6622	3.6954	124.2203	0.0000	0.0055	3.1650
cg14510404	1.6622	3.7640	173.5680	0.0000	0.0040	3.1650
cg05950570	1.6621	3.7174	93.3387	0.0000	0.0053	3.1648
cg20949845	1.6621	3.7612	99.4970	0.0000	0.0041	3.1648
cg26686277	1.6618	3.7101	100.5785	0.0000	0.0054	3.1642
cg00590851	1.6618	3.7361	117.5214	0.0000	0.0048	3.1641
cg13181745	1.6618	3.7634	132.5388	0.0000	0.0040	3.1641
cg22685369	1.6618	3.7163	177.6166	0.0000	0.0053	3.1641
cg19038690	1.6618	3.7145	95.9994	0.0000	0.0053	3.1640
cg23378989	1.6617	3.7289	68.8938	0.0000	0.0050	3.1638
cg14037665	1.6617	3.8018	194.1727	0.0000	0.0030	3.1638
cg14667871	1.6616	3.7598	154.0424	0.0000	0.0041	3.1638
cg01051310	1.6615	3.7330	76.2276	0.0000	0.0049	3.1634
cg20893717	1.6613	3.7227	80.0240	0.0000	0.0052	3.1631
cg25280433	1.6609	3.7513	178.6997	0.0000	0.0044	3.1622
cg18331515	1.6608	3.7645	190.6072	0.0000	0.0040	3.1619
cg05493394	1.6608	3.8042	204.1970	0.0000	0.0029	3.1619
cg10914555	1.6607	3.7471	132.5872	0.0000	0.0045	3.1617
cg26449787	1.6607	3.8357	366.8566	0.0000	0.0022	3.1617
cg14855657	1.6605	3.7182	61.8360	0.0000	0.0053	3.1613
cg25508217	1.6604	3.7590	122.2323	0.0000	0.0042	3.1611
cg03803071	1.6602	3.7910	141.6664	0.0000	0.0033	3.1606
cg16482474	1.6600	3.7928	142.3768	0.0000	0.0033	3.1602
cg08382226	1.6598	3.7687	99.7332	0.0000	0.0039	3.1598
cg22366088	1.6595	3.7780	142.2784	0.0000	0.0037	3.1590
cg04453180	1.6592	3.7853	463.0948	0.0000	0.0035	3.1585
cg11724516	1.6588	3.7610	129.6406	0.0000	0.0042	3.1576
cg03043296	1.6582	3.7870	146.3659	0.0000	0.0034	3.1563
cg14962363	1.6579	3.7503	209.1141	0.0000	0.0045	3.1555
cg14081924	1.6578	3.7645	90.5342	0.0000	0.0041	3.1555
cg11732619	1.6577	3.7874	269.8822	0.0000	0.0034	3.1552
cg02230854	1.6575	3.6979	79.4624	0.0000	0.0056	3.1548
cg14725151	1.6575	3.7243	154.6312	0.0000	0.0053	3.1547
cg25975712	1.6575	3.7876	219.3817	0.0000	0.0034	3.1547
cg25104105	1.6569	3.8496	264.1358	0.0000	0.0020	3.1534
cg24565369	1.6563	3.7320	69.1670	0.0000	0.0051	3.1522
cg23448584	1.6562	3.7168	82.8610	0.0000	0.0055	3.1518
cg08003150	1.6560	3.7654	145.9556	0.0000	0.0041	3.1515
cg24033330	1.6559	3.8136	316.5840	0.0000	0.0028	3.1511
cg14289246	1.6556	3.7911	187.7208	0.0000	0.0034	3.1506
cg09461837	1.6554	3.7529	214.8564	0.0000	0.0045	3.1501
cg04770504	1.6552	3.7037	138.1449	0.0000	0.0057	3.1498
cg10598353	1.6552	3.7602	72.1686	0.0000	0.0042	3.1498
cg12516059	1.6551	3.8663	198.2455	0.0000	0.0017	3.1495
cg10316490	1.6549	3.7832	142.0636	0.0000	0.0036	3.1490
cg16535717	1.6546	3.7310	86.1479	0.0000	0.0052	3.1483
cg17429382	1.6545	3.7782	205.5674	0.0000	0.0038	3.1480
cg04241652	1.6544	3.7685	146.7830	0.0000	0.0040	3.1480
cg26692294	1.6543	3.7205	114.1674	0.0000	0.0054	3.1478
cg16201674	1.6543	3.8600	413.0793	0.0000	0.0018	3.1477
cg10571951	1.6542	3.7740	172.3974	0.0000	0.0039	3.1476
cg20460797	1.6542	3.7681	103.0766	0.0000	0.0041	3.1474
cg07068756	1.6539	3.7382	80.1638	0.0000	0.0050	3.1469
cg07733446	1.6539	3.7942	161.6751	0.0000	0.0033	3.1468
cg06916239	1.6538	3.7800	110.9649	0.0000	0.0037	3.1467
cg26961808	1.6538	3.7076	85.5863	0.0000	0.0057	3.1467
cg25201811	1.6538	3.8091	255.2908	0.0000	0.0029	3.1466
cg23770904	1.6532	3.8467	176.1983	0.0000	0.0021	3.1454
cg15777964	1.6532	3.7384	101.0995	0.0000	0.0050	3.1454
cg17362861	1.6532	3.8829	343.2858	0.0000	0.0015	3.1452
cg10694030	1.6531	3.7728	114.0530	0.0000	0.0040	3.1452
cg06714320	1.6527	3.7263	69.4247	0.0000	0.0053	3.1443
cg27103296	1.6527	3.7731	114.8306	0.0000	0.0040	3.1443
cg09486902	1.6523	3.7888	136.6566	0.0000	0.0035	3.1433
cg10416527	1.6523	3.8003	136.4772	0.0000	0.0032	3.1433
cg13975523	1.6523	3.7947	181.2848	0.0000	0.0033	3.1433
cg10140114	1.6517	3.8516	213.4149	0.0000	0.0020	3.1421
cg02547269	1.6516	3.7467	107.0967	0.0000	0.0048	3.1419
cg14786398	1.6514	3.7046	65.3307	0.0000	0.0058	3.1415
cg17815538	1.6513	3.7571	94.2286	0.0000	0.0045	3.1411
cg23564700	1.6512	3.7503	80.2355	0.0000	0.0047	3.1410
cg06127862	1.6512	3.7511	192.1462	0.0000	0.0047	3.1410
cg06664085	1.6512	3.7084	90.6592	0.0000	0.0057	3.1410
cg16918905	1.6511	3.7895	151.6159	0.0000	0.0035	3.1408
cg03714619	1.6511	3.8729	331.2865	0.0000	0.0016	3.1407
cg05600740	1.6509	3.7773	132.6433	0.0000	0.0039	3.1404
cg11036831	1.6509	3.7472	206.0262	0.0000	0.0048	3.1403
cg12621171	1.6509	3.7898	219.3513	0.0000	0.0035	3.1403
cg18486102	1.6507	3.7957	144.8499	0.0000	0.0033	3.1398
cg19651132	1.6506	3.8137	280.3713	0.0000	0.0029	3.1397
cg15573040	1.6504	3.7226	108.8024	0.0000	0.0055	3.1392
cg00462168	1.6503	3.7241	139.6425	0.0000	0.0055	3.1390
cg15087147	1.6502	3.7514	267.2072	0.0000	0.0047	3.1387
cg24686074	1.6500	3.7670	100.1137	0.0000	0.0042	3.1383
cg17787159	1.6500	3.7599	171.3848	0.0000	0.0044	3.1383
cg19721867	1.6500	3.7052	108.5770	0.0000	0.0058	3.1383
cg03921753	1.6498	3.8045	297.1048	0.0000	0.0031	3.1380
cg16589214	1.6497	3.7500	119.8711	0.0000	0.0047	3.1377
cg26077100	1.6497	3.6993	65.1807	0.0000	0.0059	3.1376
cg00112465	1.6495	3.7972	313.0537	0.0000	0.0033	3.1372
cg15778457	1.6488	3.7381	97.2133	0.0000	0.0051	3.1357
cg19875368	1.6486	3.7784	97.9648	0.0000	0.0039	3.1354
cg18121355	1.6485	3.7450	147.6386	0.0000	0.0049	3.1351
cg01559617	1.6484	3.6888	74.3967	0.0000	0.0059	3.1350
cg12926104	1.6484	3.7350	137.9889	0.0000	0.0052	3.1348
cg01045612	1.6482	3.7089	147.3849	0.0000	0.0058	3.1345
cg04480903	1.6481	3.7023	56.4565	0.0000	0.0059	3.1342
cg07071978	1.6480	3.7666	231.5521	0.0000	0.0042	3.1340
cg25283609	1.6480	3.7481	68.9596	0.0000	0.0049	3.1340
cg19769760	1.6479	3.7164	149.3872	0.0000	0.0057	3.1338
cg15775138	1.6474	3.7744	172.1894	0.0000	0.0040	3.1326
cg14867604	1.6473	3.7054	121.0429	0.0000	0.0059	3.1324
cg25428398	1.6472	3.7651	100.1113	0.0000	0.0043	3.1322
cg16584573	1.6471	3.7259	82.5147	0.0000	0.0055	3.1321
cg01803925	1.6470	3.7298	124.5364	0.0000	0.0054	3.1318
cg23113963	1.6468	3.7966	153.3813	0.0000	0.0034	3.1315
cg16924702	1.6468	3.7200	74.7724	0.0000	0.0057	3.1313
cg23300368	1.6466	3.7330	250.3737	0.0000	0.0053	3.1310
cg01667646	1.6465	3.7081	130.9614	0.0000	0.0059	3.1308
cg10158080	1.6464	3.7578	76.3888	0.0000	0.0046	3.1306
cg08581937	1.6464	3.7178	98.6219	0.0000	0.0057	3.1305
cg06892009	1.6463	3.7192	80.6379	0.0000	0.0057	3.1304
cg18543270	1.6460	3.7759	67.9447	0.0000	0.0040	3.1297
cg04408595	1.6460	3.7812	171.8193	0.0000	0.0038	3.1296
cg11107669	1.6460	3.7161	77.9236	0.0000	0.0058	3.1296
cg15322783	1.6457	3.7986	181.2473	0.0000	0.0033	3.1289
cg07146119	1.6456	3.6943	136.7896	0.0000	0.0060	3.1287
cg14063008	1.6455	3.8304	130.5521	0.0000	0.0025	3.1286
cg16626067	1.6454	3.8340	230.9089	0.0000	0.0025	3.1284
cg13261713	1.6452	3.7539	146.0617	0.0000	0.0047	3.1278
cg19313043	1.6451	3.7770	126.1513	0.0000	0.0040	3.1277
cg13353699	1.6451	3.7279	96.0577	0.0000	0.0055	3.1276
cg10236452	1.6450	3.7649	208.8762	0.0000	0.0044	3.1274
cg02856953	1.6449	3.7366	70.4039	0.0000	0.0053	3.1272
cg25267765	1.6445	3.7253	133.5147	0.0000	0.0056	3.1264
cg00745399	1.6442	3.7456	82.5435	0.0000	0.0050	3.1258
cg26820055	1.6442	3.7750	259.7165	0.0000	0.0041	3.1257
cg24632241	1.6439	3.7903	141.0172	0.0000	0.0036	3.1251
cg20984085	1.6436	3.7904	190.7292	0.0000	0.0036	3.1243
cg14954491	1.6429	3.7069	85.6962	0.0000	0.0061	3.1229
cg14488905	1.6427	3.7664	91.4639	0.0000	0.0044	3.1226
cg11880855	1.6426	3.7766	138.2152	0.0000	0.0040	3.1223
cg20012008	1.6423	3.6991	94.3040	0.0000	0.0062	3.1217
cg10031614	1.6423	3.7531	232.6035	0.0000	0.0048	3.1216
cg17671005	1.6423	3.7911	232.3139	0.0000	0.0036	3.1216
cg18203366	1.6422	3.8212	423.3681	0.0000	0.0028	3.1215
cg04982401	1.6420	3.7054	75.4516	0.0000	0.0061	3.1210
cg11826826	1.6419	3.7493	111.0096	0.0000	0.0050	3.1207
cg13754661	1.6418	3.7051	74.5207	0.0000	0.0061	3.1205
cg14765646	1.6417	3.7742	87.1738	0.0000	0.0041	3.1203
cg00625334	1.6415	3.7624	258.9663	0.0000	0.0045	3.1200
cg00134776	1.6413	3.7385	150.1167	0.0000	0.0053	3.1194
cg12147137	1.6410	3.6980	70.4354	0.0000	0.0062	3.1188
cg07871590	1.6405	3.7389	78.6192	0.0000	0.0053	3.1178
cg24393316	1.6403	3.8339	259.4644	0.0000	0.0025	3.1173
cg13101087	1.6403	3.7683	235.5409	0.0000	0.0044	3.1172
cg03503087	1.6400	3.7952	202.7930	0.0000	0.0036	3.1168
cg02346970	1.6400	3.6941	71.5684	0.0000	0.0063	3.1167
cg08932440	1.6400	3.7127	82.6212	0.0000	0.0061	3.1166
cg14946389	1.6400	3.7070	176.5264	0.0000	0.0062	3.1166
cg09638407	1.6399	3.7992	180.9015	0.0000	0.0034	3.1165
cg13764106	1.6397	3.7119	66.1699	0.0000	0.0061	3.1160
cg12343182	1.6396	3.7093	57.9246	0.0000	0.0062	3.1158
cg24743639	1.6392	3.7114	112.0001	0.0000	0.0061	3.1149
cg12062819	1.6391	3.6999	56.7261	0.0000	0.0063	3.1147
cg09196068	1.6391	3.6993	101.5054	0.0000	0.0063	3.1147
cg22862480	1.6388	3.8599	253.2486	0.0000	0.0020	3.1141
cg06159352	1.6388	3.8283	190.6212	0.0000	0.0027	3.1140
cg03038003	1.6387	3.7367	99.0547	0.0000	0.0055	3.1139
cg01072076	1.6387	3.8246	120.1202	0.0000	0.0028	3.1139
cg24173246	1.6387	3.8265	160.6769	0.0000	0.0027	3.1138
cg06164660	1.6386	3.7531	122.8154	0.0000	0.0049	3.1137
cg11758945	1.6385	3.8575	433.8890	0.0000	0.0020	3.1134
cg02869459	1.6384	3.7229	84.8845	0.0000	0.0059	3.1132
cg12278754	1.6380	3.7786	135.0700	0.0000	0.0041	3.1124
cg23964682	1.6380	3.7560	96.6521	0.0000	0.0049	3.1124
cg21029447	1.6379	3.7204	94.0602	0.0000	0.0060	3.1122
cg25373100	1.6374	3.7003	68.1738	0.0000	0.0063	3.1111
cg08521987	1.6374	3.8094	122.3248	0.0000	0.0032	3.1111
cg19585816	1.6373	3.8260	138.1714	0.0000	0.0028	3.1107
cg13769223	1.6372	3.7882	219.8569	0.0000	0.0038	3.1105
cg07848706	1.6371	3.7873	215.4341	0.0000	0.0038	3.1105
cg24487076	1.6370	3.7651	250.3741	0.0000	0.0046	3.1102
cg24102266	1.6369	3.7381	109.6026	0.0000	0.0055	3.1100
cg09177131	1.6367	3.7285	167.0697	0.0000	0.0058	3.1096
cg06399148	1.6366	3.7304	128.9762	0.0000	0.0057	3.1094
cg15442988	1.6360	3.7532	121.1250	0.0000	0.0050	3.1081
cg06223466	1.6359	3.7940	149.3193	0.0000	0.0036	3.1078
cg11654179	1.6356	3.7397	60.4054	0.0000	0.0055	3.1071
cg17101450	1.6354	3.8339	165.7042	0.0000	0.0026	3.1067
cg00866976	1.6353	3.7699	129.5160	0.0000	0.0044	3.1066
cg19923650	1.6348	3.8278	225.2902	0.0000	0.0028	3.1055
cg07790615	1.6346	3.8430	219.1091	0.0000	0.0024	3.1050
cg01247522	1.6345	3.7503	95.7336	0.0000	0.0051	3.1048
cg08393070	1.6344	3.7748	134.4342	0.0000	0.0043	3.1046
cg24368383	1.6341	3.8360	228.6783	0.0000	0.0026	3.1040
cg12666279	1.6338	3.8527	193.4467	0.0000	0.0022	3.1034
cg07167168	1.6338	3.8112	269.1568	0.0000	0.0032	3.1032
cg18794404	1.6336	3.8326	232.6774	0.0000	0.0027	3.1028
cg12644264	1.6336	3.7789	146.2034	0.0000	0.0042	3.1028
cg10118210	1.6334	3.7922	104.3034	0.0000	0.0038	3.1024
cg18689958	1.6330	3.7849	134.6029	0.0000	0.0040	3.1015
cg25303599	1.6328	3.7275	63.5645	0.0000	0.0059	3.1010
cg03778155	1.6327	3.7911	209.8910	0.0000	0.0038	3.1010
cg20392607	1.6326	3.8191	263.0115	0.0000	0.0030	3.1007
cg26097011	1.6325	3.7197	138.5418	0.0000	0.0062	3.1004
cg27062369	1.6324	3.7165	66.5974	0.0000	0.0063	3.1002
cg22975913	1.6320	3.8048	132.4179	0.0000	0.0034	3.0994
cg14256587	1.6319	3.7860	148.8937	0.0000	0.0040	3.0992
cg10788735	1.6318	3.7210	118.8572	0.0000	0.0062	3.0991
cg07752026	1.6313	3.7384	137.4255	0.0000	0.0056	3.0978
cg14409559	1.6312	3.8594	338.9330	0.0000	0.0021	3.0978
cg08190291	1.6312	3.8437	334.7125	0.0000	0.0024	3.0977
cg06002370	1.6311	3.7096	67.9145	0.0000	0.0065	3.0974
cg11737232	1.6307	3.7458	108.0293	0.0000	0.0054	3.0967
cg17222500	1.6306	3.7801	301.6961	0.0000	0.0042	3.0964
cg13355248	1.6303	3.7008	68.0398	0.0000	0.0067	3.0959
cg03382304	1.6303	3.7994	264.6471	0.0000	0.0036	3.0958
cg02099543	1.6302	3.8062	100.5540	0.0000	0.0034	3.0955
cg13490403	1.6301	3.8175	146.3799	0.0000	0.0031	3.0952
cg18918349	1.6300	3.7579	90.0905	0.0000	0.0050	3.0951
cg26990102	1.6297	3.7899	152.9589	0.0000	0.0039	3.0944
cg22374861	1.6293	3.7432	83.7191	0.0000	0.0055	3.0937
cg09493063	1.6291	3.8848	424.8764	0.0000	0.0016	3.0933
cg26526374	1.6290	3.7286	98.8467	0.0000	0.0060	3.0929
cg20495645	1.6287	3.7399	108.4140	0.0000	0.0057	3.0923
cg09722742	1.6286	3.7383	89.5244	0.0000	0.0057	3.0921
cg09618102	1.6284	3.8351	205.3877	0.0000	0.0027	3.0918
cg08682544	1.6282	3.7879	93.6750	0.0000	0.0040	3.0914
cg24034005	1.6276	3.7556	94.6438	0.0000	0.0051	3.0900
cg18966597	1.6273	3.7600	143.6046	0.0000	0.0050	3.0894
cg27650175	1.6272	3.8154	130.4311	0.0000	0.0032	3.0891
cg24354581	1.6269	3.7965	203.7991	0.0000	0.0038	3.0884
cg26878816	1.6269	3.8274	265.6911	0.0000	0.0029	3.0884
cg12786945	1.6267	3.6903	99.5724	0.0000	0.0068	3.0880
cg02256631	1.6266	3.8577	220.5384	0.0000	0.0021	3.0879
cg23258881	1.6265	3.7047	114.0933	0.0000	0.0067	3.0877
cg14129397	1.6264	3.7396	184.1830	0.0000	0.0057	3.0874
cg07628404	1.6264	3.7320	449.7857	0.0000	0.0060	3.0873
cg22839075	1.6259	3.7565	107.2482	0.0000	0.0052	3.0863
cg04110601	1.6259	3.7273	56.3390	0.0000	0.0062	3.0863
cg17540356	1.6258	3.7583	139.4409	0.0000	0.0051	3.0862
cg05109245	1.6257	3.7048	82.3463	0.0000	0.0067	3.0860
cg17222164	1.6254	3.7747	245.4825	0.0000	0.0045	3.0854
cg05143123	1.6247	3.7856	115.0152	0.0000	0.0041	3.0837
cg25968835	1.6247	3.7471	74.3547	0.0000	0.0055	3.0837
cg18444347	1.6244	3.7120	76.1270	0.0000	0.0067	3.0832
cg24973298	1.6240	3.7776	401.5459	0.0000	0.0044	3.0823
cg12975779	1.6238	3.7840	267.6253	0.0000	0.0042	3.0819
cg12975230	1.6237	3.8137	113.6081	0.0000	0.0033	3.0816
cg22609576	1.6232	3.7368	178.1751	0.0000	0.0059	3.0805
cg13996405	1.6230	3.7855	255.0893	0.0000	0.0042	3.0801
cg09359907	1.6229	3.7033	71.4801	0.0000	0.0069	3.0800
cg16041660	1.6224	3.7086	87.8202	0.0000	0.0068	3.0789
cg16958716	1.6224	3.7022	88.7585	0.0000	0.0069	3.0788
cg14900984	1.6223	3.7379	129.4393	0.0000	0.0059	3.0787
cg04419610	1.6222	3.8433	710.4900	0.0000	0.0026	3.0784
cg02527669	1.6218	3.7442	64.4870	0.0000	0.0057	3.0776
cg04867733	1.6218	3.7133	86.4642	0.0000	0.0067	3.0775
cg16848624	1.6216	3.6867	123.3550	0.0000	0.0070	3.0773
cg19523085	1.6215	3.7657	242.2416	0.0000	0.0049	3.0770
cg21901946	1.6215	3.7180	141.1709	0.0000	0.0067	3.0769
cg10332700	1.6212	3.7633	142.3971	0.0000	0.0050	3.0763
cg02079933	1.6211	3.6905	71.5971	0.0000	0.0070	3.0760
cg15699267	1.6208	3.8026	313.3877	0.0000	0.0037	3.0755
cg25078444	1.6208	3.8281	125.8814	0.0000	0.0029	3.0755
cg10980774	1.6208	3.7601	104.5192	0.0000	0.0052	3.0754
cg21672843	1.6206	3.8301	317.5158	0.0000	0.0029	3.0750
cg10884052	1.6205	3.7199	97.5802	0.0000	0.0067	3.0748
cg05051043	1.6202	3.8088	288.5970	0.0000	0.0035	3.0742
cg27272220	1.6200	3.8343	379.7513	0.0000	0.0028	3.0738
cg17853504	1.6199	3.7226	84.8697	0.0000	0.0066	3.0736
cg15931721	1.6199	3.7437	122.8859	0.0000	0.0058	3.0736
cg16729832	1.6195	3.7014	87.5688	0.0000	0.0070	3.0726
cg26212877	1.6194	3.7155	71.8404	0.0000	0.0067	3.0725
cg06022318	1.6193	3.7265	116.7376	0.0000	0.0065	3.0723
cg27230784	1.6193	3.7141	80.7258	0.0000	0.0068	3.0723
cg06560887	1.6193	3.8095	143.3400	0.0000	0.0035	3.0722
cg07994622	1.6192	3.7776	100.4687	0.0000	0.0046	3.0721
cg22138430	1.6191	3.6961	116.6047	0.0000	0.0071	3.0719
cg22796860	1.6188	3.7923	125.3310	0.0000	0.0040	3.0712
cg20776829	1.6184	3.7673	63.5888	0.0000	0.0050	3.0703
cg11354594	1.6184	3.7847	139.7387	0.0000	0.0043	3.0703
cg03279535	1.6182	3.8024	183.1467	0.0000	0.0037	3.0698
cg16899351	1.6180	3.7446	107.4140	0.0000	0.0058	3.0696
cg07620039	1.6178	3.7555	132.7283	0.0000	0.0054	3.0691
cg13713293	1.6175	3.7067	130.7090	0.0000	0.0070	3.0684
cg00795341	1.6170	3.8376	168.4841	0.0000	0.0028	3.0675
cg13909534	1.6170	3.7160	179.0968	0.0000	0.0068	3.0674
cg18023283	1.6168	3.9188	372.8582	0.0000	0.0013	3.0670
cg07570142	1.6164	3.7892	118.7918	0.0000	0.0042	3.0661
cg15852572	1.6162	3.6917	102.8785	0.0000	0.0072	3.0657
cg24597158	1.6162	3.7134	68.1652	0.0000	0.0070	3.0657
cg17309441	1.6159	3.7041	69.2578	0.0000	0.0071	3.0651
cg11934170	1.6157	3.7315	125.1578	0.0000	0.0064	3.0646
cg13021333	1.6156	3.7586	76.7242	0.0000	0.0054	3.0644
cg08265644	1.6154	3.7139	80.5029	0.0000	0.0070	3.0640
cg15179725	1.6153	3.7136	139.0623	0.0000	0.0070	3.0638
cg07790169	1.6153	3.7203	88.9953	0.0000	0.0068	3.0636
cg22685245	1.6152	3.7165	169.1878	0.0000	0.0069	3.0635
cg26274580	1.6152	3.7113	122.0573	0.0000	0.0070	3.0635
cg01946574	1.6151	3.7859	170.6737	0.0000	0.0043	3.0632
cg14778311	1.6149	3.7846	263.9890	0.0000	0.0044	3.0630
cg21952901	1.6146	3.6961	68.4858	0.0000	0.0073	3.0622
cg24020814	1.6144	3.7224	94.7880	0.0000	0.0067	3.0619
cg08908184	1.6144	3.7293	72.2523	0.0000	0.0066	3.0618
cg27504802	1.6141	3.8238	154.3729	0.0000	0.0032	3.0612
cg14652031	1.6141	3.7324	206.5799	0.0000	0.0064	3.0611
cg17834155	1.6140	3.7871	96.9875	0.0000	0.0043	3.0610
cg09802835	1.6139	3.7331	214.4092	0.0000	0.0064	3.0607
cg20820063	1.6137	3.7233	270.8901	0.0000	0.0067	3.0604
cg11912330	1.6137	3.7207	66.2394	0.0000	0.0068	3.0603
cg04700283	1.6137	3.8520	193.4786	0.0000	0.0025	3.0603
cg20275528	1.6136	3.8477	389.2633	0.0000	0.0026	3.0602
cg13536757	1.6136	3.6866	108.5556	0.0000	0.0073	3.0601
cg14711690	1.6136	3.8403	276.1641	0.0000	0.0028	3.0600
cg01018701	1.6135	3.7618	114.3069	0.0000	0.0053	3.0600
cg20525183	1.6135	3.7297	73.4281	0.0000	0.0066	3.0599
cg10852177	1.6133	3.8087	170.3210	0.0000	0.0036	3.0596
cg05151803	1.6129	3.7072	104.3059	0.0000	0.0072	3.0587
cg26394244	1.6128	3.7233	77.1124	0.0000	0.0068	3.0585
cg14535068	1.6127	3.7445	110.4011	0.0000	0.0060	3.0582
cg08675193	1.6126	3.7149	70.5919	0.0000	0.0070	3.0580
cg22276619	1.6125	3.7173	105.8298	0.0000	0.0070	3.0579
cg21204804	1.6125	3.7772	204.9511	0.0000	0.0048	3.0579
cg02362467	1.6125	3.7187	125.5492	0.0000	0.0070	3.0578
cg13223402	1.6122	3.6990	132.1277	0.0000	0.0074	3.0572
cg13426829	1.6117	3.7191	69.4647	0.0000	0.0070	3.0561
cg13939859	1.6115	3.7192	114.4110	0.0000	0.0070	3.0556
cg22604316	1.6115	3.7330	88.3877	0.0000	0.0065	3.0556
cg02452966	1.6113	3.7479	86.8783	0.0000	0.0059	3.0552
cg22669623	1.6111	3.7536	130.5664	0.0000	0.0057	3.0548
cg17304222	1.6110	3.7452	105.4985	0.0000	0.0060	3.0547
cg03723506	1.6109	3.7936	172.8097	0.0000	0.0042	3.0544
cg20463526	1.6107	3.7623	92.0327	0.0000	0.0054	3.0539
cg26739280	1.6106	3.7027	90.2437	0.0000	0.0074	3.0538
cg13869401	1.6105	3.7592	168.5110	0.0000	0.0055	3.0536
cg25963041	1.6104	3.7734	79.1464	0.0000	0.0050	3.0533
cg26515460	1.6102	3.7892	107.0701	0.0000	0.0043	3.0529
cg24031355	1.6100	3.7843	231.2484	0.0000	0.0045	3.0526
cg25662463	1.6099	3.7210	99.7612	0.0000	0.0070	3.0523
cg04828133	1.6098	3.7058	63.3798	0.0000	0.0074	3.0521
cg00264591	1.6097	3.7218	161.0032	0.0000	0.0070	3.0519
cg24979348	1.6093	3.7498	70.7229	0.0000	0.0059	3.0510
cg16215203	1.6093	3.7996	104.4184	0.0000	0.0040	3.0510
cg10659382	1.6092	3.7162	63.7403	0.0000	0.0071	3.0507
cg03640756	1.6089	3.7972	337.3120	0.0000	0.0041	3.0502
cg20686234	1.6088	3.7563	255.3959	0.0000	0.0057	3.0499
cg02243714	1.6088	3.7034	87.4772	0.0000	0.0075	3.0499
cg20299663	1.6086	3.8739	257.6737	0.0000	0.0020	3.0496
cg18453621	1.6084	3.7618	122.4119	0.0000	0.0055	3.0492
cg19205994	1.6084	3.6931	79.4844	0.0000	0.0075	3.0491
cg14564616	1.6083	3.8276	315.2376	0.0000	0.0032	3.0490
cg03052869	1.6083	3.6845	55.8989	0.0000	0.0075	3.0489
cg24239329	1.6082	3.8403	257.1288	0.0000	0.0028	3.0488
cg15087347	1.6082	3.8114	207.4382	0.0000	0.0036	3.0486
cg27662483	1.6081	3.7768	203.6877	0.0000	0.0049	3.0485
cg01833196	1.6080	3.7642	82.7512	0.0000	0.0054	3.0484
cg10979880	1.6080	3.6825	74.2801	0.0000	0.0075	3.0483
cg03817911	1.6079	3.8054	166.4010	0.0000	0.0038	3.0482
cg18237607	1.6076	3.8123	220.1594	0.0000	0.0036	3.0475
cg10992267	1.6072	3.7142	74.9667	0.0000	0.0073	3.0466
cg05539745	1.6071	3.7418	154.9250	0.0000	0.0063	3.0465
cg15205507	1.6071	3.7312	92.1476	0.0000	0.0067	3.0463
cg25616216	1.6070	3.6965	95.4993	0.0000	0.0076	3.0461
cg18388380	1.6069	3.8294	167.4094	0.0000	0.0031	3.0459
cg15890274	1.6068	3.6912	78.8187	0.0000	0.0076	3.0458
cg07451080	1.6064	3.6941	92.7873	0.0000	0.0076	3.0450
cg24872782	1.6063	3.7070	82.2864	0.0000	0.0075	3.0446
cg05307923	1.6061	3.7821	205.2195	0.0000	0.0047	3.0443
cg15202738	1.6060	3.7985	128.1613	0.0000	0.0041	3.0441
cg20761860	1.6058	3.7172	77.3531	0.0000	0.0072	3.0435
cg25104555	1.6057	3.7689	132.4490	0.0000	0.0053	3.0434
cg25333258	1.6056	3.6891	71.8846	0.0000	0.0077	3.0432
cg18029761	1.6054	3.7728	126.1702	0.0000	0.0051	3.0427
cg22899100	1.6054	3.8606	229.8963	0.0000	0.0024	3.0427
cg17016394	1.6053	3.7385	63.3876	0.0000	0.0065	3.0425
cg01433610	1.6052	3.7697	87.6688	0.0000	0.0052	3.0425
cg15428578	1.6052	3.8191	209.1418	0.0000	0.0035	3.0424
cg10034890	1.6052	3.8064	110.3715	0.0000	0.0039	3.0424
cg17194154	1.6052	3.7365	112.3738	0.0000	0.0066	3.0423
cg12319507	1.6050	3.6959	116.5896	0.0000	0.0077	3.0420
cg01995480	1.6049	3.7167	93.3167	0.0000	0.0073	3.0418
cg06779449	1.6048	3.7555	164.7724	0.0000	0.0058	3.0416
cg13031432	1.6047	3.6895	96.6839	0.0000	0.0077	3.0413
cg05251676	1.6046	3.8249	140.6888	0.0000	0.0033	3.0411
cg06666025	1.6042	3.8036	209.9282	0.0000	0.0040	3.0403
cg13631916	1.6041	3.8104	176.6390	0.0000	0.0038	3.0401
cg09474081	1.6040	3.7159	65.4709	0.0000	0.0074	3.0398
cg04627496	1.6039	3.7240	134.9763	0.0000	0.0071	3.0397
cg11965976	1.6037	3.8739	232.3486	0.0000	0.0021	3.0392
cg11359210	1.6032	3.7989	158.8063	0.0000	0.0042	3.0382
cg02505871	1.6029	3.6980	81.5954	0.0000	0.0077	3.0376
cg11678027	1.6029	3.7220	94.0826	0.0000	0.0072	3.0375
cg05004321	1.6029	3.6944	75.2017	0.0000	0.0078	3.0374
cg04156369	1.6028	3.7020	86.8073	0.0000	0.0077	3.0374
cg18768453	1.6028	3.7288	69.7892	0.0000	0.0070	3.0373
cg16633901	1.6026	3.7084	67.6651	0.0000	0.0076	3.0369
cg04198308	1.6026	3.7844	317.8227	0.0000	0.0047	3.0368
cg18920423	1.6021	3.7375	107.7336	0.0000	0.0067	3.0358
cg25600049	1.6017	3.7696	204.7570	0.0000	0.0053	3.0350
cg24746100	1.6015	3.7042	59.7410	0.0000	0.0077	3.0346
cg09912350	1.6014	3.7742	192.9851	0.0000	0.0052	3.0345
cg16622495	1.6012	3.6914	67.0351	0.0000	0.0079	3.0339
cg25201881	1.6011	3.7451	142.2767	0.0000	0.0064	3.0337
cg03048654	1.6011	3.8524	160.0301	0.0000	0.0026	3.0337
cg06459443	1.6009	3.7697	138.9486	0.0000	0.0053	3.0334
cg27477373	1.6009	3.8807	258.3881	0.0000	0.0020	3.0333
cg08473090	1.6009	3.7290	79.4172	0.0000	0.0070	3.0333
cg25596297	1.6004	3.7212	105.0821	0.0000	0.0073	3.0324
cg27555582	1.6004	3.8072	100.4138	0.0000	0.0039	3.0322
cg08169901	1.6003	3.6995	116.7310	0.0000	0.0079	3.0321
cg20115218	1.6003	3.7898	111.9803	0.0000	0.0046	3.0320
cg21859781	1.6001	3.8210	415.5298	0.0000	0.0035	3.0316
cg09236434	1.5999	3.7229	117.2360	0.0000	0.0073	3.0313
cg22847691	1.5999	3.7480	70.0978	0.0000	0.0063	3.0313
cg12367389	1.5996	3.7427	72.5104	0.0000	0.0066	3.0306
cg27628784	1.5988	3.7384	115.3902	0.0000	0.0067	3.0289
cg25185881	1.5979	3.8193	336.5976	0.0000	0.0036	3.0271
cg00674706	1.5978	3.8600	302.3590	0.0000	0.0025	3.0268
cg12217936	1.5973	3.6866	58.9551	0.0000	0.0081	3.0258
cg17802600	1.5971	3.7827	116.7227	0.0000	0.0049	3.0254
cg03867475	1.5969	3.7053	94.0940	0.0000	0.0079	3.0249
cg04718428	1.5967	3.8061	112.4247	0.0000	0.0040	3.0246
cg26072058	1.5967	3.7133	76.6441	0.0000	0.0077	3.0245
cg06740629	1.5959	3.7285	83.6763	0.0000	0.0072	3.0229
cg06368118	1.5958	3.7355	73.6280	0.0000	0.0070	3.0226
cg24186674	1.5955	3.7942	180.9859	0.0000	0.0045	3.0219
cg20154403	1.5950	3.8536	193.7528	0.0000	0.0027	3.0209
cg25683325	1.5947	3.7371	74.2298	0.0000	0.0070	3.0204
cg18255353	1.5947	3.7924	122.5528	0.0000	0.0046	3.0204
cg13056495	1.5946	3.7219	119.9885	0.0000	0.0075	3.0200
cg11478100	1.5945	3.8116	184.4913	0.0000	0.0039	3.0199
cg22007163	1.5942	3.7428	110.3590	0.0000	0.0067	3.0193
cg14214706	1.5939	3.7917	163.3086	0.0000	0.0047	3.0187
cg01333350	1.5938	3.7567	155.6929	0.0000	0.0061	3.0185
cg19967800	1.5937	3.7269	91.7266	0.0000	0.0074	3.0183
cg08661899	1.5936	3.7271	81.7430	0.0000	0.0074	3.0181
cg02149189	1.5935	3.8220	287.8161	0.0000	0.0036	3.0179
cg12602374	1.5935	3.7534	158.1654	0.0000	0.0063	3.0177
cg24876960	1.5934	3.8040	197.3174	0.0000	0.0042	3.0176
cg15015920	1.5933	3.7450	206.4025	0.0000	0.0067	3.0174
cg24280540	1.5932	3.8391	426.2860	0.0000	0.0031	3.0172
cg24770596	1.5932	3.7376	118.4175	0.0000	0.0070	3.0171
cg22601348	1.5930	3.8580	421.3106	0.0000	0.0026	3.0167
cg02484469	1.5930	3.8637	156.3303	0.0000	0.0025	3.0167
cg26998044	1.5928	3.7795	114.4356	0.0000	0.0052	3.0164
cg08167706	1.5927	3.8431	151.2116	0.0000	0.0030	3.0162
cg10237419	1.5927	3.7870	328.7252	0.0000	0.0049	3.0162
cg25185173	1.5926	3.7972	128.0169	0.0000	0.0045	3.0159
cg21329599	1.5925	3.7003	83.4344	0.0001	0.0083	3.0158
cg25832771	1.5924	3.8167	426.9672	0.0000	0.0038	3.0154
cg26831241	1.5921	3.7132	53.7027	0.0000	0.0079	3.0149
cg11117364	1.5919	3.7890	81.2579	0.0000	0.0048	3.0145
cg09053081	1.5919	3.7785	120.5606	0.0000	0.0053	3.0144
cg00622837	1.5918	3.7775	175.0993	0.0000	0.0053	3.0142
cg05336698	1.5917	3.7490	110.9358	0.0000	0.0066	3.0141
cg11244340	1.5917	3.7005	65.7767	0.0001	0.0083	3.0141
cg02108033	1.5916	3.8199	233.5432	0.0000	0.0037	3.0139
cg05829782	1.5914	3.8085	180.3301	0.0000	0.0041	3.0135
cg17838029	1.5914	3.6989	214.4433	0.0001	0.0083	3.0134
cg04006722	1.5913	3.7555	190.0946	0.0000	0.0063	3.0133
cg00095976	1.5912	3.7883	104.9562	0.0000	0.0049	3.0130
cg17029156	1.5909	3.8391	169.4668	0.0000	0.0031	3.0123
cg17318297	1.5908	3.7856	160.7453	0.0000	0.0050	3.0123
cg07283152	1.5908	3.7436	102.8162	0.0000	0.0068	3.0122
cg00756058	1.5907	3.7051	84.3547	0.0001	0.0082	3.0119
cg04537567	1.5905	3.7187	277.4779	0.0000	0.0078	3.0116
cg18552861	1.5903	3.7132	83.9710	0.0000	0.0080	3.0111
cg10858746	1.5899	3.7299	64.6320	0.0000	0.0074	3.0103
cg03157531	1.5898	3.6905	68.8604	0.0001	0.0085	3.0101
cg15681537	1.5897	3.7516	146.8106	0.0000	0.0065	3.0099
cg10555307	1.5897	3.7461	169.2905	0.0000	0.0067	3.0099
cg17296166	1.5896	3.7772	154.2695	0.0000	0.0054	3.0096
cg02173749	1.5893	3.7123	72.1280	0.0000	0.0081	3.0090
cg00549566	1.5892	3.8010	142.5455	0.0000	0.0044	3.0089
cg09046939	1.5890	3.8183	202.7423	0.0000	0.0038	3.0084
cg00091285	1.5889	3.7473	387.1474	0.0000	0.0067	3.0082
cg15799279	1.5889	3.7186	102.4472	0.0000	0.0079	3.0082
cg05894124	1.5888	3.8245	140.9265	0.0000	0.0036	3.0079
cg18011364	1.5886	3.7903	178.9846	0.0000	0.0049	3.0075
cg14409023	1.5884	3.7721	94.3662	0.0000	0.0056	3.0072
cg13484546	1.5883	3.8911	323.8621	0.0000	0.0019	3.0071
cg01663018	1.5882	3.7052	64.8797	0.0001	0.0083	3.0067
cg21612207	1.5881	3.7310	66.6157	0.0000	0.0075	3.0065
cg03410436	1.5878	3.7941	153.7060	0.0000	0.0047	3.0059
cg24102241	1.5877	3.6873	63.6856	0.0001	0.0085	3.0058
cg22263131	1.5874	3.7847	110.5707	0.0000	0.0051	3.0052
cg13936452	1.5874	3.8359	246.7309	0.0000	0.0033	3.0051
cg24164873	1.5873	3.7133	69.8909	0.0001	0.0082	3.0049
cg03781266	1.5872	3.8108	358.0853	0.0000	0.0041	3.0046
cg07783282	1.5872	3.8252	222.8625	0.0000	0.0036	3.0046
cg24385334	1.5870	3.6838	111.5863	0.0001	0.0086	3.0042
cg07548607	1.5869	3.7671	105.0718	0.0000	0.0059	3.0041
cg03225817	1.5864	3.8344	302.7774	0.0000	0.0033	3.0030
cg16969623	1.5858	3.7594	116.3776	0.0000	0.0063	3.0018
cg07658503	1.5857	3.7680	178.3475	0.0000	0.0059	3.0016
cg16697214	1.5854	3.7966	210.4641	0.0000	0.0047	3.0010
cg02192967	1.5852	3.7266	69.3146	0.0000	0.0077	3.0004
cg12686317	1.5849	3.6946	87.9854	0.0001	0.0087	2.9999
cg26173847	1.5849	3.7495	81.3983	0.0000	0.0068	2.9999
cg15701178	1.5848	3.7675	204.7642	0.0000	0.0059	2.9997
cg02055132	1.5847	3.7600	97.4419	0.0000	0.0063	2.9994
cg11398511	1.5847	3.7667	78.9077	0.0000	0.0060	2.9994
cg13798146	1.5846	3.7459	79.2243	0.0000	0.0070	2.9993
cg15376615	1.5838	3.7312	75.6748	0.0000	0.0076	2.9976
cg12300724	1.5837	3.7571	85.8216	0.0000	0.0065	2.9973
cg20534596	1.5836	3.7261	110.0122	0.0000	0.0078	2.9971
cg12164472	1.5829	3.6916	65.4337	0.0001	0.0088	2.9958
cg06464594	1.5829	3.7140	83.6580	0.0001	0.0083	2.9957
cg23749856	1.5827	3.8493	320.2543	0.0000	0.0030	2.9954
cg23971170	1.5826	3.8735	172.6541	0.0000	0.0024	2.9951
cg24093411	1.5826	3.7529	184.6691	0.0000	0.0067	2.9951
cg27034576	1.5825	3.8111	344.1768	0.0000	0.0042	2.9949
cg19156483	1.5822	3.8439	248.3263	0.0000	0.0031	2.9943
cg07697981	1.5822	3.7210	88.3943	0.0000	0.0081	2.9942
cg18848688	1.5821	3.7917	137.9446	0.0000	0.0050	2.9941
cg09957386	1.5821	3.7620	122.0974	0.0000	0.0063	2.9940
cg06641388	1.5820	3.7052	56.9035	0.0001	0.0086	2.9938
cg26104752	1.5819	3.7328	182.3171	0.0000	0.0076	2.9937
cg07039180	1.5816	3.7882	143.9982	0.0000	0.0051	2.9930
cg07961994	1.5815	3.8297	180.5314	0.0000	0.0036	2.9928
cg12146546	1.5815	3.8294	146.7618	0.0000	0.0036	2.9927
cg08611411	1.5811	3.7506	96.7512	0.0000	0.0069	2.9919
cg10212705	1.5811	3.7169	104.6457	0.0001	0.0083	2.9919
cg05940984	1.5806	3.7561	136.9402	0.0000	0.0067	2.9909
cg02511156	1.5805	3.7404	279.0454	0.0000	0.0074	2.9907
cg09877947	1.5805	3.7832	107.0471	0.0000	0.0054	2.9907
cg03024619	1.5804	3.6986	80.9064	0.0001	0.0089	2.9906
cg06976395	1.5802	3.7238	107.6931	0.0000	0.0081	2.9902
cg09342766	1.5800	3.6995	111.9034	0.0001	0.0089	2.9898
cg14965220	1.5798	3.7688	134.6488	0.0000	0.0060	2.9893
cg20546002	1.5797	3.7491	148.9170	0.0000	0.0070	2.9890
cg05203877	1.5796	3.7532	110.7278	0.0000	0.0068	2.9889
cg09979478	1.5796	3.7722	98.6876	0.0000	0.0059	2.9888
cg05915293	1.5795	3.8359	198.7828	0.0000	0.0034	2.9886
cg07482935	1.5790	3.7145	202.6466	0.0001	0.0085	2.9877
cg03648334	1.5790	3.7643	80.0772	0.0000	0.0063	2.9875
cg13464448	1.5786	3.7319	118.2374	0.0000	0.0078	2.9868
cg19952303	1.5782	3.7776	298.0424	0.0000	0.0057	2.9861
cg12883479	1.5780	3.7784	67.8911	0.0000	0.0057	2.9855
cg23918580	1.5780	3.6971	69.4018	0.0001	0.0091	2.9855
cg01533258	1.5778	3.7470	156.4380	0.0000	0.0071	2.9851
cg12796028	1.5777	3.6952	83.0454	0.0001	0.0091	2.9850
cg14312538	1.5777	3.7590	130.4019	0.0000	0.0066	2.9850
cg20787173	1.5774	3.8753	461.7171	0.0000	0.0024	2.9843
cg15642759	1.5772	3.8343	268.6906	0.0000	0.0035	2.9839
cg14044640	1.5771	3.7161	56.3636	0.0001	0.0085	2.9838
cg11536474	1.5771	3.7368	62.7333	0.0000	0.0076	2.9836
cg08969532	1.5770	3.7565	132.4529	0.0000	0.0067	2.9834
cg08001895	1.5768	3.7109	79.5013	0.0001	0.0087	2.9830
cg07785447	1.5766	3.7897	116.2915	0.0000	0.0052	2.9827
cg10741025	1.5762	3.8238	191.2106	0.0000	0.0039	2.9819
cg17199247	1.5762	3.7277	70.0437	0.0000	0.0081	2.9818
cg04797985	1.5760	3.6886	107.2852	0.0001	0.0093	2.9815
cg12882697	1.5760	3.7648	250.6363	0.0000	0.0064	2.9814
cg07060006	1.5759	3.7192	91.4389	0.0001	0.0085	2.9813
cg06911121	1.5754	3.7777	118.7966	0.0000	0.0058	2.9802
cg12668309	1.5754	3.6920	64.6588	0.0001	0.0093	2.9801
cg26715952	1.5753	3.8219	437.9080	0.0000	0.0040	2.9801
cg01246835	1.5752	3.7246	167.2461	0.0001	0.0083	2.9797
cg22410478	1.5751	3.7958	187.1902	0.0000	0.0050	2.9796
cg08402652	1.5747	3.7090	52.3219	0.0001	0.0089	2.9788
cg10903451	1.5747	3.7242	145.4671	0.0001	0.0083	2.9787
cg17525428	1.5747	3.7608	109.0730	0.0000	0.0067	2.9787
cg13554086	1.5746	3.8135	388.3718	0.0000	0.0042	2.9784
cg21825879	1.5745	3.8517	265.2143	0.0000	0.0030	2.9783
cg06779469	1.5744	3.7381	167.5182	0.0000	0.0077	2.9782
cg07594209	1.5744	3.7107	72.8943	0.0001	0.0089	2.9781
cg06809252	1.5739	3.8514	151.3357	0.0000	0.0031	2.9770
cg24761507	1.5735	3.7746	78.5513	0.0000	0.0060	2.9763
cg08884571	1.5735	3.8034	121.4573	0.0000	0.0047	2.9762
cg21634064	1.5734	3.6949	46.2237	0.0001	0.0094	2.9760
cg01645753	1.5731	3.8018	190.2163	0.0000	0.0048	2.9755
cg18786873	1.5730	3.7561	100.3265	0.0000	0.0069	2.9752
cg25075147	1.5729	3.6813	59.7082	0.0001	0.0094	2.9750
cg13843613	1.5728	3.7849	171.3230	0.0000	0.0055	2.9749
cg17477445	1.5726	3.8092	312.7607	0.0000	0.0045	2.9744
cg16781647	1.5726	3.7133	62.6685	0.0001	0.0089	2.9744
cg05482942	1.5718	3.8432	266.9675	0.0000	0.0033	2.9729
cg04028634	1.5717	3.6877	144.3090	0.0001	0.0095	2.9725
cg23912454	1.5716	3.7985	206.1580	0.0000	0.0050	2.9723
cg14449051	1.5714	3.8367	265.0387	0.0000	0.0036	2.9720
cg01277542	1.5712	3.8030	208.5553	0.0000	0.0048	2.9714
cg10089527	1.5710	3.8489	205.7067	0.0000	0.0032	2.9711
cg14556070	1.5708	3.7395	82.7256	0.0000	0.0078	2.9706
cg13048512	1.5706	3.7636	276.6895	0.0000	0.0067	2.9703
cg19194098	1.5706	3.6979	77.0151	0.0001	0.0095	2.9702
cg20697094	1.5706	3.7195	101.4995	0.0001	0.0087	2.9702
cg04621020	1.5703	3.7269	68.5319	0.0001	0.0084	2.9697
cg19437258	1.5700	3.8150	201.9971	0.0000	0.0043	2.9691
cg15709989	1.5700	3.8293	205.0590	0.0000	0.0038	2.9691
cg05062333	1.5700	3.8181	321.4171	0.0000	0.0042	2.9691
cg02174225	1.5696	3.7459	228.3316	0.0000	0.0075	2.9683
cg15540138	1.5695	3.8347	177.0351	0.0000	0.0036	2.9679
cg11897314	1.5692	3.7179	87.7813	0.0001	0.0089	2.9673
cg26076412	1.5690	3.7637	218.1185	0.0000	0.0067	2.9669
cg09511846	1.5689	3.8676	194.3159	0.0000	0.0027	2.9669
cg08901662	1.5689	3.8059	79.9901	0.0000	0.0047	2.9668
cg16626809	1.5689	3.7292	77.0750	0.0001	0.0084	2.9668
cg14330641	1.5687	3.7775	158.2281	0.0000	0.0060	2.9663
cg22284043	1.5685	3.7702	208.1018	0.0000	0.0064	2.9659
cg14353137	1.5684	3.7928	266.7419	0.0000	0.0053	2.9658
cg00017221	1.5683	3.7472	120.3790	0.0000	0.0075	2.9656
cg23760165	1.5682	3.6952	56.6934	0.0001	0.0096	2.9653
cg10784386	1.5681	3.8539	225.1429	0.0000	0.0031	2.9652
cg13648501	1.5681	3.8109	108.7462	0.0000	0.0045	2.9651
cg19497031	1.5679	3.7044	76.1178	0.0001	0.0094	2.9648
cg06123396	1.5678	3.7121	94.4882	0.0001	0.0092	2.9646
cg07204550	1.5678	3.7450	195.9290	0.0000	0.0076	2.9645
cg13535593	1.5677	3.7210	73.6202	0.0001	0.0088	2.9644
cg17494781	1.5677	3.7477	69.4077	0.0000	0.0075	2.9644
cg05988699	1.5677	3.7823	197.7021	0.0000	0.0058	2.9643
cg07434402	1.5677	3.7115	66.5593	0.0001	0.0092	2.9642
cg21159370	1.5675	3.8408	205.2157	0.0000	0.0035	2.9638
cg05503527	1.5672	3.7376	107.8580	0.0000	0.0080	2.9632
cg11090352	1.5671	3.7362	56.0895	0.0000	0.0081	2.9631
cg21848143	1.5671	3.7281	87.9145	0.0001	0.0085	2.9630
cg16616521	1.5669	3.8393	215.1000	0.0000	0.0036	2.9628
cg10019132	1.5669	3.7260	88.5216	0.0001	0.0086	2.9627
cg16520288	1.5669	3.7206	75.6588	0.0001	0.0089	2.9626
cg20607331	1.5668	3.7710	110.3075	0.0000	0.0064	2.9624
cg11014373	1.5661	3.7168	63.0740	0.0001	0.0091	2.9611
cg09426834	1.5661	3.8299	234.5739	0.0000	0.0039	2.9609
cg08327106	1.5660	3.8165	196.7027	0.0000	0.0043	2.9608
cg18362509	1.5660	3.7398	101.1067	0.0000	0.0080	2.9608
cg22008625	1.5657	3.7091	73.5880	0.0001	0.0094	2.9603
cg27118059	1.5656	3.7026	63.5633	0.0001	0.0096	2.9601
cg05937453	1.5656	3.6906	72.6557	0.0001	0.0099	2.9600
cg20577019	1.5655	3.7371	116.5897	0.0000	0.0081	2.9599
cg21521683	1.5655	3.6960	60.1366	0.0001	0.0098	2.9598
cg05874561	1.5655	3.8003	161.3592	0.0000	0.0050	2.9597
cg02326568	1.5654	3.8351	146.9688	0.0000	0.0037	2.9596
cg21277995	1.5651	3.8988	383.4462	0.0000	0.0020	2.9590
cg04797725	1.5649	3.7539	75.7681	0.0000	0.0073	2.9586
cg08753373	1.5649	3.8043	146.0731	0.0000	0.0049	2.9585
cg12169536	1.5643	3.7654	103.2594	0.0000	0.0067	2.9573
cg09008705	1.5643	3.8843	255.8700	0.0000	0.0024	2.9572
cg26756083	1.5641	3.7661	121.8117	0.0000	0.0067	2.9570
cg12850078	1.5641	3.7511	181.7857	0.0000	0.0075	2.9569
cg26468478	1.5640	3.7369	143.7619	0.0001	0.0082	2.9568
cg09745440	1.5640	3.6938	50.2573	0.0001	0.0099	2.9567
cg03177042	1.5638	3.8060	166.7601	0.0000	0.0049	2.9563
cg11794877	1.5637	3.6897	52.1160	0.0001	0.0100	2.9561
cg07005523	1.5636	3.7268	81.0181	0.0001	0.0087	2.9558
cg19320476	1.5635	3.7636	91.9921	0.0000	0.0069	2.9557
cg27319898	1.5635	3.7778	150.5121	0.0000	0.0062	2.9556
cg10569606	1.5635	3.7861	259.8427	0.0000	0.0057	2.9556
cg20267521	1.5634	3.7755	107.3056	0.0000	0.0063	2.9556
cg11259628	1.5633	3.6855	72.6082	0.0001	0.0100	2.9554
cg13801416	1.5633	3.7877	145.3715	0.0000	0.0057	2.9553
cg21245277	1.5632	3.7270	89.9647	0.0001	0.0087	2.9552
cg24890043	1.5632	3.6788	68.2813	0.0001	0.0099	2.9551
cg09854653	1.5631	3.7094	108.3524	0.0001	0.0095	2.9550
cg01295518	1.5627	3.8343	193.8801	0.0000	0.0038	2.9540
cg09110402	1.5626	3.6756	80.1391	0.0001	0.0099	2.9538
cg27280396	1.5626	3.7199	84.6450	0.0001	0.0091	2.9538
cg15070848	1.5624	3.7147	71.3096	0.0001	0.0094	2.9534
cg25774643	1.5622	3.7271	52.6425	0.0001	0.0088	2.9530
cg01718116	1.5621	3.8145	182.7787	0.0000	0.0045	2.9528
cg11058154	1.5620	3.7005	57.3586	0.0001	0.0099	2.9527
cg03804213	1.5620	3.7976	327.8100	0.0000	0.0053	2.9526
cg09267217	1.5617	3.7417	133.8264	0.0000	0.0081	2.9520
cg20987924	1.5617	3.7378	148.1572	0.0001	0.0083	2.9519
cg00002719	1.5615	3.8114	143.9878	0.0000	0.0047	2.9517
cg07283114	1.5615	3.7864	112.8866	0.0000	0.0058	2.9516
cg13281139	1.5614	3.8628	353.2061	0.0000	0.0029	2.9515
cg03563667	1.5611	3.7693	115.1960	0.0000	0.0067	2.9509
cg13265789	1.5611	3.8637	323.9099	0.0000	0.0029	2.9508
cg18789958	1.5609	3.8290	142.7136	0.0000	0.0040	2.9504
cg24152605	1.5606	3.7624	79.7604	0.0000	0.0070	2.9498
cg17305266	1.5606	3.8302	181.0240	0.0000	0.0040	2.9497
cg00984694	1.5601	3.7184	75.7031	0.0001	0.0093	2.9487
cg06001237	1.5601	3.6952	59.5621	0.0001	0.0101	2.9487
cg22674110	1.5600	3.7482	85.3290	0.0000	0.0078	2.9485
cg23134869	1.5599	3.7564	80.1284	0.0000	0.0074	2.9483
cg13631572	1.5596	3.7898	101.4850	0.0000	0.0057	2.9476
cg19342109	1.5593	3.7425	94.6033	0.0000	0.0081	2.9472
cg10177207	1.5593	3.7164	62.7628	0.0001	0.0095	2.9472
cg19396878	1.5588	3.7771	153.2913	0.0000	0.0064	2.9461
cg20001829	1.5588	3.7759	185.4270	0.0000	0.0064	2.9461
cg10285337	1.5588	3.8271	202.4456	0.0000	0.0041	2.9460
cg14917395	1.5587	3.7179	108.6722	0.0001	0.0094	2.9459
cg03637878	1.5586	3.7876	135.7586	0.0000	0.0058	2.9458
cg21309100	1.5584	3.6981	67.2741	0.0001	0.0102	2.9453
cg07233097	1.5581	3.6902	53.0439	0.0001	0.0103	2.9447
cg07070039	1.5579	3.7027	77.5949	0.0001	0.0101	2.9441
cg18547371	1.5578	3.7987	313.4858	0.0000	0.0053	2.9441
cg14657517	1.5578	3.7513	109.9860	0.0000	0.0077	2.9440
cg16915821	1.5577	3.7218	96.3140	0.0001	0.0093	2.9439
cg16230141	1.5577	3.7351	121.9614	0.0001	0.0086	2.9439
cg19944763	1.5577	3.8424	276.5720	0.0000	0.0036	2.9438
cg08625380	1.5576	3.7575	201.0515	0.0000	0.0074	2.9436
cg05674784	1.5576	3.7693	92.2981	0.0000	0.0068	2.9435
cg21164440	1.5575	3.8190	155.2393	0.0000	0.0045	2.9435
cg14470398	1.5572	3.7724	218.7536	0.0000	0.0067	2.9429
cg11827837	1.5572	3.6967	67.4806	0.0001	0.0103	2.9428
cg25670060	1.5566	3.7533	75.1796	0.0000	0.0076	2.9416
cg24252925	1.5566	3.7082	74.0499	0.0001	0.0100	2.9416
cg07028533	1.5566	3.8032	138.4364	0.0000	0.0052	2.9416
cg05775895	1.5565	3.6907	62.8466	0.0001	0.0104	2.9415
cg26858704	1.5565	3.7870	123.7127	0.0000	0.0059	2.9414
cg05099508	1.5565	3.7951	238.1773	0.0000	0.0055	2.9413
cg05306745	1.5562	3.8677	185.5182	0.0000	0.0029	2.9409
cg09306606	1.5561	3.7403	121.4375	0.0001	0.0084	2.9407
cg02503981	1.5561	3.7215	78.5834	0.0001	0.0094	2.9405
cg24255728	1.5560	3.6887	51.2330	0.0001	0.0105	2.9403
cg06611358	1.5559	3.8454	297.2226	0.0000	0.0036	2.9401
cg08570521	1.5559	3.7199	79.1920	0.0001	0.0095	2.9401
cg23934404	1.5557	3.8770	361.6832	0.0000	0.0027	2.9397
cg22964918	1.5556	3.7717	117.8801	0.0000	0.0067	2.9396
cg01194057	1.5556	3.7381	176.0040	0.0001	0.0085	2.9395
cg16848116	1.5555	3.8055	151.9354	0.0000	0.0051	2.9394
cg14414971	1.5555	3.7037	70.1220	0.0001	0.0102	2.9393
cg12816961	1.5555	3.8106	299.9936	0.0000	0.0049	2.9393
cg07832473	1.5554	3.7856	144.6514	0.0000	0.0060	2.9392
cg06319475	1.5552	3.8310	563.6549	0.0000	0.0041	2.9387
cg04362586	1.5552	3.8580	329.4336	0.0000	0.0032	2.9387
cg08105352	1.5551	3.7659	161.1915	0.0000	0.0070	2.9386
cg03556653	1.5546	3.7305	78.2079	0.0001	0.0090	2.9376
cg19611273	1.5546	3.7364	83.2257	0.0001	0.0087	2.9376
cg00673557	1.5546	3.7553	95.0757	0.0000	0.0076	2.9375
cg07478641	1.5544	3.8045	138.6654	0.0000	0.0052	2.9372
cg00927554	1.5543	3.8682	218.4507	0.0000	0.0029	2.9370
cg25996119	1.5543	3.7537	80.1201	0.0000	0.0077	2.9369
cg09198448	1.5541	3.7108	117.6803	0.0001	0.0100	2.9365
cg06338562	1.5537	3.7226	111.2749	0.0001	0.0095	2.9357
cg09799658	1.5537	3.8092	236.4816	0.0000	0.0050	2.9356
cg10218799	1.5536	3.7925	182.3782	0.0000	0.0057	2.9355
cg14233354	1.5536	3.8448	318.9552	0.0000	0.0036	2.9355
cg18789663	1.5535	3.8585	230.7969	0.0000	0.0032	2.9352
cg01122187	1.5534	3.6998	121.1262	0.0001	0.0105	2.9350
cg00046625	1.5530	3.7187	106.5818	0.0001	0.0097	2.9342
cg12330330	1.5526	3.6730	84.5034	0.0001	0.0105	2.9335
cg22329423	1.5526	3.7574	135.8844	0.0000	0.0076	2.9335
cg18876786	1.5525	3.6969	59.4978	0.0001	0.0106	2.9333
cg26232818	1.5524	3.7157	104.7519	0.0001	0.0099	2.9330
cg25726664	1.5523	3.8414	140.8545	0.0000	0.0038	2.9329
cg23194354	1.5522	3.6915	55.6617	0.0001	0.0107	2.9327
cg07650252	1.5519	3.7310	94.4972	0.0001	0.0091	2.9320
cg04703174	1.5518	3.8076	236.2273	0.0000	0.0051	2.9318
cg02245020	1.5517	3.8802	287.7860	0.0000	0.0027	2.9316
cg11716106	1.5515	3.6980	66.5158	0.0001	0.0106	2.9312
cg23218760	1.5512	3.8028	177.4287	0.0000	0.0053	2.9306
cg13969001	1.5512	3.7637	102.4090	0.0000	0.0073	2.9306
cg07326438	1.5512	3.7806	87.9638	0.0000	0.0065	2.9305
cg12658947	1.5511	3.7667	131.2276	0.0000	0.0072	2.9305
cg04515996	1.5511	3.8468	140.0306	0.0000	0.0036	2.9303
cg03561455	1.5509	3.8345	195.5565	0.0000	0.0040	2.9300
cg22675486	1.5507	3.7960	152.6569	0.0000	0.0057	2.9297
cg07095995	1.5506	3.8430	404.1579	0.0000	0.0038	2.9294
cg12907379	1.5504	3.7254	104.1678	0.0001	0.0095	2.9290
cg03202804	1.5503	3.8365	200.5168	0.0000	0.0040	2.9288
cg26235215	1.5500	3.7264	59.3260	0.0001	0.0095	2.9281
cg00581482	1.5498	3.8702	222.4979	0.0000	0.0029	2.9277
cg21645164	1.5495	3.7003	47.6743	0.0001	0.0107	2.9273
cg02781060	1.5493	3.7191	69.3565	0.0001	0.0099	2.9268
cg03755177	1.5488	3.7429	83.1588	0.0001	0.0086	2.9258
cg13390630	1.5488	3.7569	103.7564	0.0000	0.0078	2.9257
cg07049552	1.5487	3.6949	143.5836	0.0001	0.0109	2.9254
cg20196129	1.5485	3.7001	74.2035	0.0001	0.0107	2.9252
cg00880018	1.5484	3.7866	131.5506	0.0000	0.0062	2.9249
cg08234308	1.5484	3.8327	116.1064	0.0000	0.0042	2.9249
cg20665459	1.5483	3.7526	85.2904	0.0000	0.0081	2.9248
cg09873164	1.5483	3.7299	53.5512	0.0001	0.0094	2.9247
cg15461516	1.5483	3.7525	167.5560	0.0000	0.0081	2.9247
cg07176264	1.5482	3.8451	260.5060	0.0000	0.0037	2.9245
cg23021771	1.5481	3.7618	92.1819	0.0000	0.0075	2.9244
cg14499413	1.5475	3.8472	211.0051	0.0000	0.0037	2.9231
cg04549333	1.5474	3.7032	72.8539	0.0001	0.0107	2.9228
cg25924217	1.5473	3.7976	165.6389	0.0000	0.0057	2.9227
cg22167515	1.5473	3.8367	268.3087	0.0000	0.0040	2.9226
cg00262031	1.5472	3.6976	101.6678	0.0001	0.0109	2.9225
cg02968116	1.5472	3.7091	114.8295	0.0001	0.0105	2.9224
cg05173737	1.5470	3.6981	106.6005	0.0001	0.0109	2.9221
cg24886267	1.5468	3.7097	116.1831	0.0001	0.0105	2.9217
cg00466108	1.5468	3.7273	95.0276	0.0001	0.0096	2.9216
cg01030534	1.5467	3.9287	393.2945	0.0000	0.0017	2.9214
cg09535605	1.5464	3.7557	109.7882	0.0000	0.0079	2.9208
cg06761921	1.5463	3.7454	87.6100	0.0001	0.0085	2.9207
cg11821817	1.5463	3.6904	133.8527	0.0001	0.0112	2.9207
cg14348741	1.5462	3.7435	118.0296	0.0001	0.0087	2.9204
cg23936023	1.5461	3.7187	86.5108	0.0001	0.0101	2.9203
cg16825290	1.5457	3.7958	237.7398	0.0000	0.0058	2.9195
cg25617092	1.5455	3.7067	87.1928	0.0001	0.0107	2.9191
cg23158731	1.5455	3.7200	127.2923	0.0001	0.0101	2.9190
cg16173736	1.5454	3.7516	68.8041	0.0001	0.0083	2.9189
cg10981009	1.5454	3.7811	187.7033	0.0000	0.0067	2.9188
cg25556905	1.5453	3.7904	100.3169	0.0000	0.0061	2.9187
cg16918989	1.5453	3.7842	116.2689	0.0000	0.0065	2.9187
cg04933990	1.5453	3.8116	140.5812	0.0000	0.0051	2.9186
cg04170192	1.5452	3.7731	114.4860	0.0000	0.0070	2.9184
cg05452524	1.5452	3.7076	58.9778	0.0001	0.0107	2.9184
cg13943217	1.5452	3.7646	158.3052	0.0000	0.0075	2.9184
cg22871002	1.5452	3.7538	153.4335	0.0000	0.0081	2.9184
cg13297865	1.5450	3.6928	74.8732	0.0001	0.0112	2.9180
cg12829717	1.5449	3.7109	59.2751	0.0001	0.0106	2.9178
cg13788592	1.5444	3.7339	141.2510	0.0001	0.0094	2.9169
cg20863963	1.5444	3.7198	81.3678	0.0001	0.0101	2.9168
cg13726682	1.5443	3.7485	121.4127	0.0001	0.0085	2.9167
cg04988423	1.5439	3.7383	124.3158	0.0001	0.0091	2.9159
cg04787024	1.5437	3.7103	61.4489	0.0001	0.0107	2.9155
cg25035988	1.5437	3.8260	219.2412	0.0000	0.0045	2.9154
cg12588890	1.5436	3.8104	267.8174	0.0000	0.0052	2.9151
cg00490655	1.5435	3.7827	154.6005	0.0000	0.0067	2.9150
cg25964032	1.5434	3.7092	149.7844	0.0001	0.0107	2.9147
cg01423335	1.5433	3.8083	154.3390	0.0000	0.0053	2.9147
cg12855522	1.5433	3.8188	176.8153	0.0000	0.0049	2.9146
cg18147366	1.5430	3.7232	152.2444	0.0001	0.0100	2.9141
cg24946597	1.5430	3.8449	286.8135	0.0000	0.0038	2.9140
cg01878345	1.5426	3.7733	78.8606	0.0000	0.0071	2.9132
cg03453917	1.5426	3.7393	58.5026	0.0001	0.0091	2.9132
cg22876812	1.5426	3.7696	86.9188	0.0000	0.0073	2.9131
cg18278265	1.5423	3.7916	172.3325	0.0000	0.0062	2.9125
cg20959325	1.5422	3.8356	215.7718	0.0000	0.0042	2.9124
cg04603730	1.5419	3.7632	128.7729	0.0000	0.0077	2.9117
cg04922681	1.5418	3.7868	149.3806	0.0000	0.0065	2.9115
cg06122635	1.5417	3.8046	204.4594	0.0000	0.0055	2.9113
cg22994281	1.5414	3.6830	68.0525	0.0001	0.0115	2.9107
cg24767148	1.5413	3.7201	95.7142	0.0001	0.0103	2.9107
cg25772559	1.5410	3.7253	138.3503	0.0001	0.0100	2.9099
cg09424526	1.5409	3.7511	84.8471	0.0001	0.0085	2.9097
cg24908814	1.5408	3.8282	110.3521	0.0000	0.0045	2.9096
cg13566610	1.5407	3.7565	247.1497	0.0001	0.0082	2.9093
cg14511946	1.5405	3.7838	77.5944	0.0000	0.0067	2.9089
cg12908522	1.5402	3.7355	229.7740	0.0001	0.0095	2.9083
cg02361557	1.5401	3.7211	86.9203	0.0001	0.0103	2.9082
cg00243313	1.5400	3.7646	165.0951	0.0000	0.0077	2.9080
cg23217126	1.5397	3.7534	396.6805	0.0001	0.0084	2.9073
cg22623967	1.5396	3.6921	54.3468	0.0001	0.0116	2.9071
cg19324714	1.5396	3.7685	115.6198	0.0000	0.0075	2.9071
cg21627760	1.5394	3.7937	140.2523	0.0000	0.0062	2.9067
cg02492791	1.5392	3.7082	169.6639	0.0001	0.0111	2.9063
cg13564825	1.5389	3.6937	57.2795	0.0001	0.0116	2.9057
cg18976437	1.5387	3.7882	190.5461	0.0000	0.0065	2.9053
cg09757712	1.5386	3.8444	191.3225	0.0000	0.0040	2.9052
cg17754510	1.5385	3.9107	274.0595	0.0000	0.0021	2.9049
cg06818307	1.5384	3.7570	101.1377	0.0001	0.0083	2.9046
cg00660105	1.5382	3.7648	114.7652	0.0000	0.0078	2.9044
cg27606567	1.5381	3.7146	62.0396	0.0001	0.0108	2.9042
cg05239311	1.5378	3.7638	81.4115	0.0000	0.0078	2.9036
cg26599006	1.5377	3.7457	118.1578	0.0001	0.0090	2.9034
cg05183931	1.5374	3.8063	109.7872	0.0000	0.0056	2.9028
cg24141863	1.5374	3.7760	137.2643	0.0000	0.0072	2.9027
cg10176687	1.5368	3.7214	130.5461	0.0001	0.0105	2.9015
cg06499647	1.5366	3.7396	186.2804	0.0001	0.0094	2.9011
cg00854242	1.5366	3.7099	110.5251	0.0001	0.0112	2.9010
cg08663159	1.5361	3.7006	61.6475	0.0001	0.0116	2.9002
cg15802898	1.5361	3.8056	212.7561	0.0000	0.0057	2.9001
cg04015907	1.5361	3.7578	125.4551	0.0001	0.0083	2.9000
cg13798300	1.5357	3.6869	63.4588	0.0001	0.0118	2.8992
cg24068299	1.5356	3.7006	70.6357	0.0001	0.0116	2.8991
cg04205107	1.5356	3.7096	152.4664	0.0001	0.0113	2.8991
cg09683824	1.5355	3.7091	100.4336	0.0001	0.0113	2.8989
cg22582862	1.5353	3.7002	62.7424	0.0001	0.0116	2.8985
cg23718026	1.5352	3.7638	82.6581	0.0000	0.0080	2.8982
cg00674365	1.5350	3.8642	152.4811	0.0000	0.0034	2.8980
cg25875213	1.5350	3.6868	66.4551	0.0001	0.0119	2.8978
cg26525127	1.5349	3.7422	91.0409	0.0001	0.0094	2.8977
cg23151024	1.5349	3.8074	172.5822	0.0000	0.0056	2.8977
cg14337339	1.5346	3.7169	64.7975	0.0001	0.0109	2.8972
cg14416371	1.5346	3.8885	282.3000	0.0000	0.0027	2.8970
cg12391352	1.5345	3.7332	99.4842	0.0001	0.0099	2.8970
cg09087503	1.5345	3.8212	676.3478	0.0000	0.0050	2.8969
cg19937938	1.5345	3.6960	67.1104	0.0001	0.0118	2.8968
cg25649038	1.5343	3.6727	55.0203	0.0001	0.0118	2.8965
cg06243556	1.5343	3.7249	97.9837	0.0001	0.0105	2.8964
cg12816979	1.5341	3.7063	215.3141	0.0001	0.0114	2.8962
cg19677203	1.5341	3.7561	63.3386	0.0001	0.0085	2.8960
cg01562349	1.5338	3.7609	105.6681	0.0001	0.0082	2.8955
cg02835214	1.5337	3.7098	78.3765	0.0001	0.0113	2.8954
cg13168683	1.5336	3.7131	73.6033	0.0001	0.0112	2.8952
cg16624692	1.5336	3.6848	79.1964	0.0001	0.0120	2.8950
cg24805875	1.5332	3.7725	150.8513	0.0000	0.0075	2.8942
cg07749724	1.5329	3.7066	86.5487	0.0001	0.0115	2.8937
cg22762844	1.5328	3.7062	93.6426	0.0001	0.0116	2.8935
cg23347273	1.5328	3.6779	56.0436	0.0001	0.0120	2.8935
cg20513548	1.5327	3.7870	137.2225	0.0000	0.0067	2.8932
cg17460447	1.5326	3.8790	242.6426	0.0000	0.0030	2.8930
cg06419761	1.5324	3.8018	274.4850	0.0000	0.0060	2.8926
cg24305584	1.5323	3.7817	140.7929	0.0000	0.0070	2.8925
cg18106312	1.5322	3.8409	217.2961	0.0000	0.0042	2.8922
cg14218042	1.5321	3.6928	101.3479	0.0001	0.0120	2.8921
cg06226156	1.5319	3.7780	130.0152	0.0000	0.0073	2.8917
cg25437385	1.5319	3.7988	272.7645	0.0000	0.0062	2.8916
cg19578835	1.5317	3.7576	67.0911	0.0001	0.0085	2.8912
cg06457317	1.5315	3.8060	152.4117	0.0000	0.0058	2.8908
cg08000065	1.5313	3.8006	243.2329	0.0000	0.0061	2.8905
cg11161828	1.5313	3.7015	85.3113	0.0001	0.0118	2.8905
cg19665362	1.5311	3.7846	131.0724	0.0000	0.0070	2.8901
cg04043591	1.5311	3.8044	115.2188	0.0000	0.0059	2.8901
cg08157228	1.5311	3.6962	96.0995	0.0001	0.0120	2.8900
cg26988215	1.5309	3.6919	81.8115	0.0001	0.0121	2.8897
cg20771178	1.5309	3.6879	69.2751	0.0001	0.0122	2.8896
cg23207710	1.5307	3.8408	353.4815	0.0000	0.0042	2.8892
[truncated: 2,368 more rows]
