# Supplementary material for: Optimized screening of DNA methylation sites combined with gene expression analysis to identify diagnostic markers of colorectal cancer
Source: BMC Cancer. 2023 Jul 3;23:617. doi: 10.1186/s12885-023-10922-2 (PMC10318760; doi:10.1186/s12885-023-10922-2)
Supplement: Supplementary file 6 — Supplementary Material 6 [file 12885_2023_10922_MOESM6_ESM.csv]

Supplementary Table 2. The ratio of hypermethylated sites on each chromosome.
Chromosome	number	ratio
chr1	340	0.0074
chr10	269	0.0112
chr11	290	0.0102
chr12	210	0.0086
chr13	168	0.0138
chr14	106	0.0071
chr15	104	0.0069
chr16	118	0.0054
chr17	137	0.0050
chr18	103	0.0176
chr19	273	0.0108
chr2	303	0.0088
chr20	182	0.0176
chr21	46	0.0119
chr22	55	0.0065
chr3	223	0.0089
chr4	226	0.0112
chr5	261	0.0108
chr6	274	0.0075
chr7	306	0.0103
chr8	237	0.0115
chr9	68	0.0069
chrX	5	0.0004
unknown	9	#
