# Supplementary material for: Optimized screening of DNA methylation sites combined with gene expression analysis to identify diagnostic markers of colorectal cancer
Source: BMC Cancer. 2023 Jul 3;23:617. doi: 10.1186/s12885-023-10922-2 (PMC10318760; doi:10.1186/s12885-023-10922-2)
Supplement: Supplementary file 8 — Supplementary Material 8 [file 12885_2023_10922_MOESM8_ESM.csv]

Supplementary Table 4.Colorectal cancer patients divided into three clusters.
ID	time	status	cluster
TCGA-5M-AAT6	290	1	cluster2
TCGA-DM-A1D0	3974	0	cluster2
TCGA-DM-A28E	3648	0	cluster2
TCGA-AZ-4308	3324	0	cluster2
TCGA-AZ-6603	899	1	cluster2
TCGA-AY-A8YK	573	0	cluster2
TCGA-G4-6315	1883	0	cluster1
TCGA-QG-A5YW	896	0	cluster1
TCGA-AZ-4313	2310	0	cluster2
TCGA-DM-A1DB	1348	1	cluster1
TCGA-D5-6533	775	0	cluster1
TCGA-AA-3712	65	0	cluster2
TCGA-AA-3494	55	0	cluster2
TCGA-CK-6748	61	0	cluster2
TCGA-A6-5667	887	0	cluster2
TCGA-RU-A8FL	1177	0	cluster1
TCGA-A6-6140	734	0	cluster2
TCGA-QG-A5YX	1003	0	cluster1
TCGA-CM-6170	457	0	cluster2
TCGA-AZ-5403	1910	1	cluster2
TCGA-CA-5797	383	0	cluster2
TCGA-DM-A28F	1094	1	cluster1
TCGA-G4-6309	2600	0	cluster2
TCGA-D5-6536	543	0	cluster1
TCGA-F4-6805	1047	0	cluster2
TCGA-F4-6703	1456	0	cluster2
TCGA-CM-5344	670	0	cluster2
TCGA-AZ-4681	3247	0	cluster2
TCGA-AM-5820	59	0	cluster1
TCGA-G4-6294	858	1	cluster1
TCGA-G4-6307	1674	0	cluster2
TCGA-AA-3655	1856	0	cluster1
TCGA-D5-5541	1701	0	cluster2
TCGA-CM-6676	337	0	cluster2
TCGA-G4-6295	254	0	cluster2
TCGA-A6-2675	1321	0	cluster2
TCGA-A6-2685	1133	0	cluster2
TCGA-A6-6651	662	0	cluster2
TCGA-AA-3697	2587	0	cluster2
TCGA-F4-6460	972	1	cluster2
TCGA-CM-6679	306	0	cluster1
TCGA-A6-A567	1881	1	cluster2
TCGA-CM-5868	518	0	cluster2
TCGA-D5-6932	346	0	cluster1
TCGA-AD-6965	805	0	cluster3
TCGA-CM-6680	366	0	cluster1
TCGA-DM-A28H	3561	0	cluster3
TCGA-CM-6162	365	0	cluster2
TCGA-CM-4752	396	0	cluster2
TCGA-NH-A6GC	389	0	cluster1
TCGA-F4-6704	60	0	cluster2
TCGA-CA-6715	383	0	cluster2
TCGA-A6-3810	1111	0	cluster2
TCGA-AA-3511	212	0	cluster2
TCGA-AA-3509	1915	0	cluster1
TCGA-A6-6648	766	0	cluster2
TCGA-D5-6541	474	0	cluster1
TCGA-G4-6625	2792	0	cluster1
TCGA-DM-A1D6	570	1	cluster1
TCGA-AY-5543	1004	0	cluster2
TCGA-A6-5662	718	0	cluster2
TCGA-AD-6548	650	0	cluster1
TCGA-AA-3662	184	0	cluster1
TCGA-CM-4746	1126	0	cluster1
TCGA-G4-6314	1093	0	cluster1
TCGA-F4-6459	262	1	cluster1
TCGA-CM-6165	488	0	cluster1
TCGA-A6-A565	494	1	cluster2
TCGA-D5-5539	596	0	cluster1
TCGA-D5-6929	408	0	cluster2
TCGA-5M-AATE	1200	0	cluster2
TCGA-D5-5540	1706	0	cluster3
TCGA-CM-5862	153	1	cluster3
TCGA-DM-A1D4	2821	1	cluster3
TCGA-CK-5912	1493	1	cluster2
TCGA-A6-A5ZU	293	0	cluster1
TCGA-WS-AB45	2130	0	cluster1
TCGA-NH-A8F7	543	0	cluster2
TCGA-CM-6172	335	0	cluster1
TCGA-CM-6164	883	0	cluster2
TCGA-AD-6963	834	0	cluster2
TCGA-CM-6167	456	0	cluster2
TCGA-AZ-4323	43	1	cluster2
TCGA-AA-3660	2375	0	cluster3
TCGA-AZ-6605	159	1	cluster1
TCGA-D5-6539	380	0	cluster2
TCGA-F4-6463	1087	0	cluster1
TCGA-G4-6627	2175	0	cluster2
TCGA-AA-3489	214	1	cluster2
TCGA-F4-6808	1024	0	cluster2
TCGA-A6-6137	824	0	cluster2
TCGA-A6-6781	598	0	cluster2
TCGA-A6-6781	598	0	cluster2
TCGA-D5-6922	308	0	cluster1
TCGA-A6-2680	1068	0	cluster1
TCGA-AD-6964	331	1	cluster2
TCGA-NH-A5IV	90	0	cluster1
TCGA-CM-6168	395	0	cluster1
TCGA-F4-6569	1087	0	cluster1
TCGA-AA-3510	1946	0	cluster2
TCGA-D5-6931	365	0	cluster1
TCGA-D5-6926	275	0	cluster1
TCGA-G4-6311	1199	0	cluster2
TCGA-A6-6142	763	0	cluster2
TCGA-D5-6924	435	0	cluster1
TCGA-DM-A280	236	1	cluster1
TCGA-D5-6928	354	0	cluster1
TCGA-DM-A0XF	1162	1	cluster2
TCGA-3L-AA1B	475	0	cluster1
TCGA-A6-6654	726	0	cluster1
TCGA-CM-5348	699	0	cluster1
TCGA-CM-6161	457	0	cluster1
TCGA-G4-6322	792	0	cluster3
TCGA-CM-5349	915	0	cluster1
TCGA-A6-5664	672	0	cluster1
TCGA-AY-A69D	543	0	cluster1
TCGA-G4-6304	1631	0	cluster1
TCGA-D5-6927	287	0	cluster2
TCGA-CM-4747	761	0	cluster1
TCGA-AA-3713	579	0	cluster1
TCGA-AD-6890	746	0	cluster1
TCGA-A6-6782	617	0	cluster1
TCGA-CM-4743	701	0	cluster1
TCGA-DM-A1D7	405	1	cluster1
TCGA-D5-6530	621	0	cluster1
TCGA-QG-A5YV	1301	0	cluster1
TCGA-D5-6534	1316	0	cluster1
TCGA-AA-3495	1127	0	cluster1
TCGA-A6-5657	962	0	cluster1
TCGA-A6-A566	758	1	cluster1
TCGA-CM-5863	457	0	cluster1
TCGA-AU-6004	824	0	cluster1
TCGA-AU-3779	441	0	cluster2
TCGA-CM-4748	792	0	cluster1
TCGA-D5-6923	378	0	cluster2
TCGA-CM-6163	427	0	cluster1
TCGA-CA-5255	376	0	cluster1
TCGA-DM-A28M	2895	0	cluster3
TCGA-G4-6310	1935	0	cluster1
TCGA-D5-6920	377	0	cluster1
TCGA-CK-4950	2599	0	cluster1
TCGA-AD-6899	176	1	cluster3
TCGA-A6-2682	424	1	cluster2
TCGA-CA-5796	377	0	cluster1
TCGA-D5-6898	229	0	cluster2
TCGA-T9-A92H	362	0	cluster1
TCGA-NH-A50V	588	0	cluster3
TCGA-F4-6807	1309	0	cluster1
TCGA-F4-6856	1074	0	cluster1
TCGA-D5-5538	1661	1	cluster1
TCGA-AZ-6608	59	1	cluster1
TCGA-CA-6717	388	0	cluster1
TCGA-A6-6780	612	0	cluster3
TCGA-A6-6780	612	0	cluster3
TCGA-F4-6806	1260	0	cluster3
TCGA-DM-A28C	2475	1	cluster1
TCGA-AD-6888	472	1	cluster1
TCGA-F4-6809	403	1	cluster1
TCGA-QL-A97D	666	0	cluster1
TCGA-NH-A50T	553	0	cluster1
TCGA-D5-6930	406	0	cluster1
TCGA-G4-6323	419	0	cluster1
TCGA-CM-6166	669	0	cluster3
TCGA-AZ-4616	156	1	cluster3
TCGA-CM-5341	884	0	cluster1
TCGA-D5-6529	614	0	cluster1
TCGA-F4-6461	338	1	cluster3
TCGA-DM-A285	179	1	cluster1
TCGA-A6-2681	1387	0	cluster1
TCGA-CM-4751	822	0	cluster1
TCGA-CM-6674	394	0	cluster2
TCGA-NH-A8F8	511	1	cluster1
TCGA-CA-6719	435	0	cluster3
TCGA-AZ-6601	3042	1	cluster1
TCGA-G4-6297	2506	0	cluster1
TCGA-AA-3496	83	0	cluster3
TCGA-G4-6628	2424	0	cluster1
TCGA-A6-2679	1366	0	cluster1
TCGA-AD-6901	682	1	cluster3
TCGA-CM-6169	396	0	cluster1
TCGA-F4-6854	77	0	cluster1
TCGA-AZ-6607	97	1	cluster1
TCGA-G4-6321	672	0	cluster1
TCGA-CA-6718	306	1	cluster3
TCGA-A6-2684	1127	0	cluster1
TCGA-A6-2684	1127	0	cluster1
TCGA-G4-6293	4051	0	cluster1
TCGA-AY-6386	542	0	cluster1
TCGA-AY-A54L	525	0	cluster3
TCGA-AD-6895	763	0	cluster1
TCGA-AY-6196	47	0	cluster1
TCGA-DM-A288	427	1	cluster3
TCGA-A6-6141	255	0	cluster1
TCGA-CM-6677	337	0	cluster3
TCGA-AA-3506	1765	0	cluster1
TCGA-AZ-6600	368	1	cluster1
TCGA-AZ-4614	172	1	cluster3
TCGA-F4-6855	1442	0	cluster1
TCGA-A6-6652	751	0	cluster1
TCGA-A6-3809	996	0	cluster3
TCGA-CK-5916	643	1	cluster3
TCGA-5M-AAT4	49	1	cluster3
TCGA-AZ-4615	1002	0	cluster1
TCGA-CM-4744	609	0	cluster3
TCGA-CK-4951	2134	1	cluster3
TCGA-D5-6540	491	0	cluster3
TCGA-G4-6303	2003	1	cluster1
TCGA-DM-A0XD	743	1	cluster3
TCGA-A6-6649	735	0	cluster1
TCGA-AM-5821	68	0	cluster3
TCGA-G4-6320	804	0	cluster3
TCGA-NH-A6GB	476	0	cluster3
TCGA-D5-6532	555	0	cluster3
TCGA-A6-2671	1331	1	cluster1
TCGA-4T-AA8H	385	0	cluster3
TCGA-G4-6299	2268	0	cluster3
TCGA-A6-2686	1126	1	cluster3
TCGA-DM-A1HB	4126	0	cluster3
TCGA-DM-A28G	1849	1	cluster3
TCGA-CM-5860	974	0	cluster3
TCGA-A6-4107	987	0	cluster3
TCGA-CA-5256	379	0	cluster1
TCGA-DM-A1D9	4270	0	cluster1
TCGA-A6-6138	685	0	cluster1
TCGA-AZ-4315	1776	0	cluster1
TCGA-A6-4105	442	1	cluster3
TCGA-A6-5661	1020	0	cluster3
TCGA-D5-5537	1381	1	cluster3
TCGA-DM-A1D8	383	1	cluster3
TCGA-D5-7000	312	0	cluster3
TCGA-CM-6678	335	0	cluster1
TCGA-AZ-5407	2683	0	cluster3
TCGA-D5-6535	460	0	cluster1
TCGA-G4-6586	1089	0	cluster3
TCGA-QG-A5Z2	952	0	cluster3
TCGA-AY-6197	652	0	cluster3
TCGA-CK-5913	1561	0	cluster3
TCGA-A6-5660	888	0	cluster3
TCGA-NH-A6GA	302	1	cluster3
TCGA-G4-6306	1359	0	cluster1
TCGA-CK-6751	518	0	cluster3
TCGA-CM-5864	457	0	cluster3
TCGA-AD-5900	370	0	cluster1
TCGA-CM-5861	457	0	cluster3
TCGA-A6-5656	1001	0	cluster1
TCGA-A6-5656	1001	0	cluster1
TCGA-AD-A5EK	500	0	cluster3
TCGA-F4-6570	188	1	cluster3
TCGA-4N-A93T	146	0	cluster1
TCGA-DM-A282	4233	0	cluster1
TCGA-A6-5666	995	0	cluster1
TCGA-CM-6171	427	0	cluster3
TCGA-D5-6537	146	1	cluster3
TCGA-AD-A5EJ	74	0	cluster3
TCGA-G4-6317	1095	0	cluster2
TCGA-NH-A50U	334	1	cluster3
TCGA-A6-A56B	1711	1	cluster3
TCGA-AZ-6606	357	1	cluster3
TCGA-A6-5665	671	0	cluster3
TCGA-CK-4952	475	0	cluster3
TCGA-CK-6747	820	0	cluster3
TCGA-G4-6588	796	0	cluster3
TCGA-AG-3742	85	0	cluster3
TCGA-AY-A71X	588	0	cluster3
TCGA-AA-3663	212	0	cluster3
TCGA-CA-5254	386	0	cluster3
TCGA-SS-A7HO	1829	0	cluster1
TCGA-D5-6531	540	0	cluster3
TCGA-CK-6746	84	0	cluster3
TCGA-AZ-6598	1503	1	cluster3
TCGA-A6-6650	627	0	cluster1
TCGA-A6-6650	627	0	cluster1
TCGA-A6-2677	740	1	cluster3
TCGA-CK-5914	669	0	cluster3
TCGA-DM-A0X9	3641	0	cluster3
TCGA-DM-A28A	805	1	cluster3
TCGA-A6-5659	926	0	cluster3
TCGA-A6-5659	926	0	cluster3
TCGA-A6-6653	742	0	cluster3
TCGA-AD-6889	2532	1	cluster3
TCGA-CA-6716	371	0	cluster3
TCGA-DM-A28K	2988	0	cluster3
TCGA-CK-5915	63	0	cluster3
TCGA-D5-6538	521	0	cluster3
TCGA-DM-A1HA	2600	0	cluster3
TCGA-AA-3502	1065	0	cluster3
TCGA-CM-6675	397	0	cluster3
TCGA-AZ-6599	206	1	cluster3
TCGA-DM-A1DA	228	1	cluster3
