# Supplementary material for: Optimized screening of DNA methylation sites combined with gene expression analysis to identify diagnostic markers of colorectal cancer
Source: BMC Cancer. 2023 Jul 3;23:617. doi: 10.1186/s12885-023-10922-2 (PMC10318760; doi:10.1186/s12885-023-10922-2)
Supplement: Supplementary file 9 — Supplementary Material 9 [file 12885_2023_10922_MOESM9_ESM.csv]

Supplementary Table 5. The first eight sites with the highest weight in colorectal cancer patients.
ID	cg01401376	cg02604524	cg06025835	cg06468908	cg07628404	cg12975779	cg22798707	cg27364741
TCGA.G4.6311.11A	0.0875	0.0528	0.1564	0.1365	0.0496	0.0987	0.0815	0.0977
TCGA.AA.3510.11A	0.0866	0.0638	0.067	0.084	0.0577	0.0951	0.0786	0.0777
TCGA.A6.2679.11A	0.1031	0.1389	0.0798	0.132	0.056	0.0715	0.0824	0.0801
TCGA.G4.6625.11A	0.1128	0.0332	0.0955	0.1109	0.0206	0.0802	0.0753	0.081
TCGA.A6.2682.11A	0.0859	0.1276	0.0799	0.1066	0.0655	0.0713	0.0839	0.0672
TCGA.A6.5667.11A	0.0594	0.0142	0.0797	0.0549	0.0154	0.054	0.0436	0.0355
TCGA.AA.3697.11A	0.109	0.0247	0.1011	0.1039	0.0273	0.0494	0.0726	0.0802
TCGA.A6.2675.11A	0.0663	0.0334	0.1003	0.0782	0.0295	0.0461	0.0416	0.0905
TCGA.G4.6314.11A	0.0705	0.0265	0.0854	0.0767	0.0567	0.0604	0.0657	0.0577
TCGA.G4.6298.11A	0.1196	0.0451	0.0995	0.0991	0.0746	0.1021	0.0682	0.0689
TCGA.A6.2681.11A	0.0851	0.0234	0.081	0.0619	0.0246	0.0473	0.0465	0.0386
TCGA.AA.3712.11A	0.1106	0.0273	0.1068	0.0817	0.0346	0.07	0.0645	0.0555
TCGA.AZ.6599.11A	0.0806	0.0178	0.0808	0.0596	0.0252	0.0628	0.0867	0.0595
TCGA.G4.6297.11A	0.1078	0.0325	0.0778	0.1157	0.044	0.0646	0.0579	0.0611
TCGA.A6.2680.11A	0.072	0.0361	0.0776	0.0604	0.0525	0.0935	0.1727	0.0369
TCGA.AA.3495.11A	0.1074	0.0195	0.0849	0.1022	0.0418	0.0765	0.0757	0.0532
TCGA.A6.2671.11A	0.103	0.0434	0.0932	0.0995	0.0506	0.0863	0.0587	0.0911
TCGA.G4.6322.11A	0.0949	0.0243	0.0925	0.0957	0.0188	0.0656	0.0444	0.0656
TCGA.A6.2685.11A	0.0591	0.0234	0.0795	0.0758	0.0172	0.0532	0.046	0.0527
TCGA.G4.6302.11A	0.0804	0.054	0.0649	0.1814	0.0495	0.0886	0.0564	0.0625
TCGA.AZ.6598.11A	0.1189	0.0437	0.1015	0.0918	0.0543	0.1095	0.0579	0.096
TCGA.AA.3506.11A	0.08	0.0261	0.1199	0.0803	0.029	0.0506	0.0769	0.074
TCGA.A6.2684.11A	0.1008	0.0254	0.0682	0.0826	0.0226	0.0594	0.0567	0.059
TCGA.AA.3663.11A	0.0565	0.0144	0.0844	0.053	0.0145	0.0681	0.0654	0.0496
TCGA.AZ.6600.11A	0.0721	0.0195	0.0921	0.0731	0.0325	0.0697	0.0504	0.0658
TCGA.G4.6320.11A	0.1122	0.0561	0.076	0.1072	0.0752	0.0895	0.0648	0.0643
TCGA.G4.6295.11A	0.1111	0.1138	0.0839	0.1555	0.1219	0.122	0.074	0.1643
TCGA.AA.3502.11A	0.0812	0.029	0.0764	0.1189	0.023	0.0564	0.0576	0.0811
TCGA.AA.3509.11A	0.0438	0.021	0.0897	0.0676	0.0162	0.0715	0.0676	0.0453
TCGA.AZ.6601.11A	0.0827	0.0392	0.0883	0.0704	0.0222	0.0594	0.0786	0.0438
TCGA.A6.4107.11A	0.0545	0.0199	0.0865	0.0742	0.0174	0.058	0.0502	0.065
TCGA.AA.3660.11A	0.0947	0.0404	0.0925	0.0859	0.0346	0.0604	0.0543	0.072
TCGA.A6.2686.11A	0.1069	0.0213	0.0908	0.1019	0.0907	0.0719	0.1131	0.0444
TCGA.AA.3494.11A	0.0702	0.0323	0.0777	0.1012	0.0233	0.0633	0.06	0.0607
TCGA.AA.3713.11A	0.081	0.0209	0.0875	0.1047	0.0246	0.051	0.0536	0.0443
TCGA.AA.3492.11A	0.0938	0.0317	0.0984	0.0945	0.0528	0.0626	0.0774	0.0596
TCGA.AA.3655.11A	0.0916	0.0225	0.131	0.0728	0.0135	0.0479	0.0933	0.0804
TCGA.CM.6169.01A	0.6933	0.6712	0.2678	0.5519	0.4191	0.4527	0.3085	0.6766
TCGA.G4.6627.01A	0.2817	0.4713	0.2333	0.1434	0.3335	0.4209	0.224	0.3883
TCGA.D5.6537.01A	0.7275	0.7224	0.5758	0.5553	0.47	0.7385	0.561	0.6108
TCGA.D5.6920.01A	0.4293	0.5632	0.3458	0.3828	0.4181	0.511	0.2684	0.4341
TCGA.CM.4748.01A	0.3696	0.662	0.3957	0.4245	0.3224	0.263	0.2677	0.5935
TCGA.CM.6167.01A	0.2297	0.1	0.1762	0.2639	0.3372	0.4071	0.1149	0.0802
TCGA.CK.6748.01A	0.2992	0.0186	0.4413	0.6358	0.3564	0.2383	0.4026	0.5928
TCGA.AD.6963.01A	0.262	0.5719	0.1127	0.3237	0.3139	0.363	0.2863	0.0431
TCGA.D5.6898.01A	0.4784	0.5509	0.403	0.3661	0.0966	0.1946	0.2001	0.4701
TCGA.G4.6628.01A	0.4392	0.6278	0.4492	0.3803	0.4017	0.5606	0.4103	0.5997
TCGA.DM.A285.01A	0.523	0.6675	0.3713	0.434	0.4064	0.5123	0.4431	0.489
TCGA.G4.6323.01A	0.3059	0.6274	0.4258	0.3727	0.342	0.4016	0.3545	0.5522
TCGA.D5.6529.01A	0.5501	0.5767	0.3519	0.3742	0.4026	0.497	0.3282	0.5759
TCGA.AA.3489.01A	0.3	0.5489	0.2688	0.3363	0.3764	0.3318	0.1958	0.3754
TCGA.CK.5913.01A	0.5601	0.7458	0.5928	0.555	0.4388	0.5469	0.3113	0.711
TCGA.D5.5540.01A	0.5608	0.7421	0.8719	0.7108	0.4584	0.4821	0.6556	0.8284
TCGA.A6.5664.01A	0.2746	0.5905	0.2643	0.2743	0.3968	0.3294	0.2993	0.4587
TCGA.F4.6806.01A	0.3591	0.4306	0.5288	0.5185	0.4659	0.6539	0.5108	0.6663
TCGA.AM.5821.01A	0.5195	0.7343	0.3412	0.4323	0.4801	0.4582	0.112	0.6298
.TCGA.NH.A50V.01	0.4192	0.6462	0.6414	0.3662	0.4258	0.6181	0.5836	0.623
TCGA.CK.5915.01A	0.6679	0.7689	0.8352	0.7713	0.4583	0.8243	0.6743	0.8976
TCGA.CK.5916.01A	0.5079	0.7296	0.5727	0.4299	0.4458	0.4818	0.5626	0.7001
.TCGA.5M.AATA.01	0.0864	0.6355	0.3807	0.0887	0.3663	0.1875	0.4835	0.65
TCGA.G4.6309.01A	0.0719	0.0128	0.1962	0.5058	0.3762	0.3377	0.3223	0.4974
TCGA.A6.6652.01A	0.5427	0.8272	0.1802	0.7473	0.4636	0.5521	0.1879	0.6195
.TCGA.NH.A6GC.01	0.8547	0.7165	0.0954	0.6485	0.3801	0.3608	0.6896	0.5418
TCGA.AA.3496.01A	0.4447	0.6803	0.5126	0.5554	0.433	0.3436	0.2375	0.7282
TCGA.A6.2681.01A	0.1679	0.1123	0.3462	0.4886	0.3865	0.5469	0.1956	0.5074
TCGA.D5.6541.01A	0.4555	0.6207	0.399	0.3424	0.4158	0.5641	0.3144	0.3766
.TCGA.AY.A71X.01	0.5371	0.617	0.8129	0.7933	0.4517	0.5054	0.631	0.9058
TCGA.CK.4950.01A	0.2763	0.5707	0.2991	0.3103	0.3936	0.4517	0.3125	0.5046
TCGA.CA.5254.01A	0.6422	0.7419	0.6428	0.6064	0.4541	0.8002	0.8112	0.7473
.TCGA.NH.A8F8.01	0.6418	0.6272	0.3607	0.2257	0.3367	0.6458	0.5923	0.6888
TCGA.FF.8043.01A	0.072	0.6466	0.0691	0.6883	0.2853	0.4346	0.129	0.5753
TCGA.A6.5659.01A	0.7405	0.7758	0.7938	0.7185	0.4711	0.7029	0.342	0.8657
.TCGA.AD.A5EJ.01	0.7762	0.6834	0.6697	0.4934	0.4738	0.5906	0.7267	0.6793
TCGA.F4.6459.01A	0.5385	0.533	0.6027	0.4438	0.4574	0.4677	0.6287	0.5954
TCGA.CM.5863.01A	0.1507	0.5887	0.1963	0.364	0.3829	0.4368	0.3211	0.5296
TCGA.AZ.6601.01A	0.559	0.5754	0.3038	0.3039	0.4064	0.4895	0.4912	0.5617
TCGA.A6.5666.01A	0.8395	0.8774	0.5395	0.7306	0.4415	0.4806	0.482	0.4854
TCGA.DM.A28E.01A	0.0898	0.7799	0.3321	0.7867	0.4367	0.3614	0.0764	0.1302
TCGA.AZ.4681.01A	0.0611	0.5754	0.3262	0.4811	0.3702	0.5856	0.0763	0.0625
TCGA.FM.8000.01A	0.7977	0.7389	0.0959	0.606	0.456	0.614	0.5412	0.7681
TCGA.CK.6751.01A	0.3937	0.682	0.5193	0.5242	0.4571	0.6119	0.3834	0.6533
TCGA.DM.A288.01A	0.6959	0.7823	0.4458	0.5278	0.449	0.5499	0.8137	0.7883
TCGA.DM.A28K.01A	0.8891	0.797	0.4646	0.7216	0.4115	0.5746	0.7301	0.8312
TCGA.DM.A28A.01A	0.6584	0.7854	0.7109	0.5189	0.4355	0.5181	0.5499	0.8489
TCGA.AZ.5403.01A	0.1891	0.6235	0.1476	0.0775	0.3347	0.2188	0.1313	0.0562
TCGA.D5.6538.01A	0.6534	0.8593	0.8001	0.7646	0.4431	0.8013	0.6529	0.921
TCGA.F4.6569.01A	0.5938	0.5764	0.4194	0.3032	0.3695	0.5958	0.4638	0.4119
TCGA.CM.6164.01A	0.4281	0.6336	0.1326	0.3573	0.3153	0.2252	0.3884	0.5441
.TCGA.AD.A5EK.01	0.6243	0.6214	0.7779	0.6976	0.4593	0.8093	0.7306	0.729
TCGA.G4.6306.01A	0.6713	0.763	0.7481	0.6489	0.3896	0.4373	0.2309	0.0865
.TCGA.NH.A6GB.01	0.5669	0.706	0.5921	0.5087	0.485	0.4741	0.358	0.6783
TCGA.DM.A1D0.01A	0.1349	0.6262	0.0652	0.4103	0.1439	0.2244	0.1123	0.7732
TCGA.AD.6965.01A	0.6719	0.7754	0.6984	0.6963	0.4574	0.4384	0.2477	0.8086
TCGA.CM.6168.01A	0.3163	0.5796	0.1978	0.3145	0.3869	0.3833	0.1555	0.4694
TCGA.D5.6928.01A	0.2931	0.5119	0.2057	0.2962	0.3763	0.29	0.1503	0.3775
TCGA.AZ.4313.01A	0.3881	0.5296	0.1817	0.1223	0.2109	0.1026	0.0526	0.3512
TCGA.F4.6856.01A	0.3738	0.5343	0.4834	0.4425	0.3992	0.4184	0.3629	0.5657
TCGA.DM.A0XF.01A	0.3854	0.4089	0.289	0.3938	0.4423	0.517	0.0891	0.034
TCGA.CM.6677.01A	0.2261	0.665	0.4236	0.4178	0.4451	0.6675	0.505	0.6733
TCGA.CM.6172.01A	0.6714	0.1091	0.3531	0.4555	0.468	0.6516	0.6768	0.7242
.TCGA.NH.A50U.01	0.1835	0.5429	0.6501	0.679	0.3622	0.3429	0.3648	0.8373
TCGA.D5.5539.01A	0.5016	0.6062	0.5958	0.4975	0.3103	0.0929	0.4321	0.6754
TCGA.AZ.6605.01A	0.4539	0.6145	0.1825	0.2885	0.4032	0.3993	0.3614	0.1396
TCGA.AA.3712.01A	0.5802	0.6582	0.278	0.4885	0.411	0.4337	0.5641	0.503
.TCGA.QL.A97D.01	0.5719	0.618	0.2534	0.3742	0.3092	0.4797	0.5471	0.6835
TCGA.AD.6548.01A	0.1249	0.6319	0.2563	0.448	0.4705	0.47	0.5486	0.548
TCGA.AA.3697.01A	0.2279	0.6414	0.4051	0.5144	0.4689	0.5554	0.6052	0.1209
TCGA.CM.4743.01A	0.3366	0.5549	0.3359	0.2332	0.3232	0.3366	0.3535	0.3697
TCGA.AZ.4615.01A	0.4289	0.6263	0.4854	0.3629	0.4156	0.5703	0.4242	0.6496
TCGA.G4.6302.01A	0.2691	0.4819	0.2482	0.1842	0.2557	0.2711	0.1983	0.2426
TCGA.DM.A28H.01A	0.4615	0.7298	0.5756	0.4999	0.4629	0.7498	0.7141	0.6112
TCGA.D5.6931.01A	0.3651	0.6127	0.325	0.4388	0.3993	0.4569	0.2811	0.5266
TCGA.AA.3655.01A	0.4138	0.5771	0.5254	0.5514	0.3666	0.4943	0.6666	0.73
TCGA.A6.6653.01A	0.7454	0.7354	0.8203	0.7071	0.4541	0.7924	0.8874	0.8055
TCGA.AA.3502.01A	0.3181	0.8161	0.7567	0.7999	0.4114	0.6406	0.4287	0.8826
TCGA.D5.6924.01A	0.6459	0.5501	0.3005	0.4846	0.4274	0.2854	0.2047	0.5314
TCGA.D5.6536.01A	0.2983	0.4697	0.4097	0.3878	0.3285	0.2429	0.2154	0.6436
TCGA.CK.6747.01A	0.6365	0.7108	0.6666	0.59	0.411	0.602	0.7664	0.759
TCGA.A6.4105.01A	0.6612	0.6714	0.5488	0.5355	0.4563	0.6868	0.5963	0.7108
TCGA.DM.A1D7.01A	0.1681	0.5292	0.5385	0.4524	0.4199	0.4356	0.5803	0.6514
TCGA.AZ.4315.01A	0.1544	0.6507	0.2716	0.4707	0.3497	0.4499	0.5771	0.6355
TCGA.CM.5864.01A	0.3409	0.7669	0.7566	0.6545	0.4395	0.7257	0.4133	0.7945
TCGA.AD.6895.01A	0.4857	0.5798	0.2833	0.4631	0.4094	0.5845	0.3603	0.5256
.TCGA.A6.A565.01	0.0752	0.102	0.1002	0.1412	0.1696	0.2189	0.1618	0.1882
TCGA.DM.A282.01A	0.3864	0.4895	0.7177	0.6404	0.427	0.4495	0.7881	0.5214
TCGA.AA.3663.01A	0.338	0.701	0.7031	0.5792	0.4775	0.7445	0.137	0.7064
TCGA.A6.6142.01A	0.0869	0.7271	0.1147	0.2947	0.0124	0.0426	0.0922	0.2751
TCGA.AZ.4614.01A	0.8221	0.7631	0.452	0.6819	0.4359	0.764	0.444	0.8087
.TCGA.A6.3809.01	0.192	0.6701	0.3472	0.394	0.4429	0.5499	0.1474	0.6138
TCGA.AY.6386.01A	0.5626	0.6227	0.4308	0.4227	0.4262	0.6301	0.4789	0.4407
TCGA.A6.6651.01A	0.1048	0.5321	0.2215	0.2711	0.2796	0.2634	0.2192	0.4959
TCGA.CA.6715.01A	0.6041	0.7932	0.5848	0.2778	0.4149	0.459	0.0505	0.8713
TCGA.D5.6930.01A	0.5149	0.6299	0.4178	0.4721	0.4309	0.4897	0.3141	0.5042
TCGA.F4.6807.01A	0.4004	0.4333	0.4767	0.4203	0.4274	0.4343	0.3948	0.4968
TCGA.CM.6166.01A	0.7328	0.7035	0.693	0.5494	0.4481	0.4423	0.5586	0.5529
TCGA.A6.2679.01A	0.1326	0.6579	0.4867	0.4651	0.4318	0.5403	0.3026	0.5667
.TCGA.DX.AB35.01	0.0513	0.0114	0.0817	0.0375	0.0089	0.1059	0.0731	0.046
TCGA.F4.6460.01A	0.5356	0.7151	0.3079	0.4379	0.1916	0.0937	0.7914	0.3945
TCGA.DM.A28F.01A	0.452	0.7113	0.6371	0.5564	0.45	0.4937	0.6301	0.6976
.TCGA.A6.A56B.01	0.8272	0.7224	0.743	0.5826	0.4567	0.7585	0.7225	0.7602
TCGA.AZ.6606.01A	0.6903	0.7273	0.7027	0.4892	0.4828	0.7426	0.8263	0.7407
TCGA.AA.3494.01A	0.387	0.7161	0.1215	0.6739	0.0183	0.052	0.0802	0.033
TCGA.AD.6889.01A	0.861	0.7827	0.7642	0.7321	0.5439	0.7716	0.8999	0.827
TCGA.DM.A1HB.01A	0.6685	0.6701	0.5825	0.4813	0.4774	0.5824	0.3942	0.6751
TCGA.D5.6927.01A	0.1141	0.5353	0.4183	0.4898	0.249	0.1564	0.2893	0.1867
TCGA.G4.6626.01A	0.6568	0.7593	0.1411	0.6051	0.4186	0.3414	0.3522	0.6077
TCGA.G4.6310.01A	0.4972	0.6297	0.4779	0.3359	0.4329	0.5255	0.4794	0.2629
TCGA.A6.6140.01A	0.1235	0.0293	0.1425	0.2496	0.1312	0.3954	0.4419	0.4805
TCGA.AZ.6607.01A	0.6312	0.64	0.5501	0.4146	0.4818	0.4635	0.5627	0.6037
TCGA.G4.6315.01A	0.4126	0.5929	0.1962	0.2543	0.379	0.4965	0.4557	0.5329
TCGA.DM.A1D4.01A	0.4673	0.7329	0.7163	0.535	0.4196	0.6719	0.4374	0.7367
TCGA.CK.5912.01A	0.705	0.8027	0.5816	0.7004	0.4535	0.6389	0.6822	0.1907
TCGA.A6.2680.01A	0.6404	0.0185	0.5603	0.4692	0.4213	0.4727	0.1236	0.6892
TCGA.CM.6170.01A	0.4787	0.0211	0.6739	0.4606	0.5167	0.6205	0.4601	0.6191
TCGA.AA.3506.01A	0.3404	0.6684	0.4698	0.4916	0.4088	0.4807	0.2628	0.6502
TCGA.A6.6654.01A	0.3821	0.5833	0.3026	0.2008	0.3028	0.4332	0.2271	0.2566
.TCGA.A6.A566.01	0.3067	0.6514	0.3652	0.335	0.4608	0.5001	0.2141	0.5289
TCGA.CM.4747.01A	0.338	0.6044	0.4988	0.4415	0.434	0.6721	0.3512	0.6256
TCGA.CM.6165.01A	0.2872	0.6546	0.493	0.319	0.3618	0.5052	0.2444	0.5124
TCGA.D5.6932.01A	0.7232	0.0303	0.3124	0.6216	0.3194	0.3418	0.6155	0.0458
TCGA.G4.6588.01A	0.5916	0.6935	0.563	0.4888	0.395	0.6746	0.4501	0.6698
TCGA.AU.6004.01A	0.4525	0.5656	0.3228	0.2708	0.3886	0.4686	0.3112	0.4792
TCGA.A6.2682.01A	0.318	0.6734	0.2491	0.395	0.4197	0.151	0.2273	0.4638
.TCGA.SS.A7HO.01	0.4198	0.0246	0.2883	0.6841	0.3786	0.5163	0.4343	0.851
TCGA.G4.6307.01A	0.2977	0.7192	0.1416	0.1282	0.4108	0.5751	0.1903	0.4123
TCGA.G4.6317.01A	0.6497	0.5979	0.4981	0.6106	0.3579	0.3823	0.1199	0.6211
TCGA.A6.5656.01A	0.7088	0.7497	0.4017	0.6388	0.4804	0.6632	0.2991	0.466
TCGA.CA.6719.01A	0.498	0.7216	0.4924	0.4991	0.4989	0.5042	0.5057	0.5113
TCGA.AY.6197.01A	0.6533	0.6642	0.7088	0.4754	0.4403	0.5853	0.6989	0.6713
TCGA.A6.6650.01A	0.5933	0.7395	0.5773	0.6618	0.3649	0.2644	0.408	0.7514
TCGA.F4.6704.01A	0.2594	0.6982	0.2241	0.3223	0.0251	0.1566	0.4966	0.6701
.TCGA.5M.AAT6.01	0.0634	0.0154	0.1043	0.1748	0.0616	0.0429	0.08	0.3313
TCGA.A6.5667.01A	0.3111	0.5868	0.244	0.2299	0.4442	0.3944	0.2296	0.3655
TCGA.A6.2685.01A	0.4596	0.338	0.2029	0.0682	0.2978	0.0574	0.1751	0.0338
TCGA.A6.6138.01A	0.7246	0.6892	0.5708	0.4526	0.4474	0.5253	0.5358	0.6887
.TCGA.WS.AB45.01	0.402	0.529	0.183	0.1194	0.3003	0.3522	0.3433	0.2718
.TCGA.AY.A8YK.01	0.0779	0.0331	0.1035	0.3143	0.2467	0.1968	0.0698	0.0281
TCGA.AD.6888.01A	0.377	0.6948	0.2695	0.3683	0.4095	0.5129	0.4317	0.2013
TCGA.F4.6805.01A	0.4888	0.0185	0.2692	0.3106	0.2534	0.3841	0.0683	0.3813
TCGA.D5.6530.01A	0.1854	0.5587	0.1659	0.3794	0.3878	0.6631	0.6144	0.6793
TCGA.DM.A0X9.01A	0.5298	0.7399	0.7219	0.6467	0.438	0.6073	0.152	0.7565
TCGA.CM.6162.01A	0.0771	0.0156	0.0701	0.0839	0.0189	0.1512	0.1783	0.3449
TCGA.AZ.4323.01A	0.2468	0.5731	0.1325	0.2782	0.1237	0.152	0.3027	0.3876
TCGA.AM.5820.01A	0.1672	0.3164	0.5991	0.5401	0.4817	0.6873	0.5365	0.6541
.TCGA.AY.A69D.01	0.4891	0.6221	0.5839	0.5071	0.3241	0.5945	0.7431	0.6779
TCGA.AD.6964.01A	0.0962	0.4849	0.0865	0.3636	0.0251	0.1243	0.2281	0.5782
TCGA.A6.2684.01A	0.4833	0.6705	0.3326	0.1136	0.4684	0.5832	0.5577	0.4956
TCGA.DM.A1DA.01A	0.9003	0.8494	0.455	0.8275	0.4643	0.8487	0.802	0.9056
TCGA.CM.6678.01A	0.3609	0.5873	0.6604	0.4432	0.4704	0.6994	0.399	0.2264
.TCGA.A6.A567.01	0.313	0.4719	0.1459	0.0408	0.302	0.2798	0.0907	0.0418
TCGA.G4.6299.01A	0.7481	0.6428	0.3487	0.327	0.4706	0.688	0.5424	0.6637
TCGA.CM.5344.01A	0.406	0.0163	0.1066	0.29	0.2505	0.2266	0.0592	0.6028
.TCGA.A6.A5ZU.01	0.7565	0.7279	0.2094	0.5492	0.4778	0.4804	0.4565	0.0657
TCGA.F4.6703.01A	0.2443	0.0201	0.1254	0.1455	0.0994	0.1583	0.1043	0.317
TCGA.CA.6718.01A	0.5635	0.667	0.4804	0.3989	0.4196	0.563	0.4893	0.6033
.TCGA.A6.3810.01	0.2895	0.6409	0.2247	0.2505	0.0543	0.0649	0.2055	0.329
TCGA.AD.6901.01A	0.5918	0.6598	0.3281	0.3652	0.432	0.547	0.5436	0.6296
TCGA.DM.A1HA.01A	0.5552	0.8941	0.8422	0.897	0.4773	0.7663	0.8676	0.9001
TCGA.DM.A1D8.01A	0.6506	0.7291	0.657	0.6236	0.4294	0.7649	0.4352	0.7374
TCGA.AY.6196.01A	0.5499	0.0182	0.2286	0.2495	0.3197	0.4212	0.3944	0.5064
TCGA.G4.6625.01A	0.4551	0.613	0.1754	0.3409	0.3426	0.5467	0.4064	0.1446
TCGA.AU.3779.01A	0.3764	0.5046	0.6181	0.3619	0.3501	0.5054	0.3938	0.4396
TCGA.CK.4951.01A	0.3999	0.6509	0.3205	0.4382	0.4133	0.5534	0.3292	0.594
TCGA.DM.A28M.01A	0.4389	0.1298	0.3181	0.6599	0.4587	0.7105	0.3881	0.4032
.TCGA.QG.A5YX.01	0.5387	0.6464	0.1725	0.7129	0.455	0.7126	0.4587	0.1209
.TCGA.4N.A93T.01	0.7963	0.147	0.42	0.5962	0.2596	0.1169	0.7918	0.5035
TCGA.A6.6649.01A	0.6427	0.6641	0.5163	0.4256	0.4286	0.6126	0.5795	0.6093
TCGA.A6.5659.01A	0.6823	0.744	0.6876	0.5901	0.4744	0.5921	0.2508	0.7745
TCGA.G4.6294.01A	0.0511	0.8307	0.4777	0.7542	0.4366	0.1848	0.5668	0.7206
TCGA.D5.6532.01A	0.5296	0.6736	0.4042	0.5391	0.4192	0.5345	0.7246	0.729
TCGA.CM.4752.01A	0.36	0.6482	0.1182	0.3742	0.3719	0.4093	0.305	0.419
TCGA.CM.6675.01A	0.2636	0.7922	0.2989	0.7121	0.4816	0.7005	0.836	0.8412
TCGA.CK.6746.01A	0.4934	0.7809	0.7606	0.7456	0.5588	0.6383	0.4734	0.8638
TCGA.D5.5538.01A	0.2026	0.7637	0.147	0.5832	0.3846	0.122	0.0615	0.7301
.TCGA.NH.A6GA.01	0.5997	0.7182	0.4682	0.3212	0.4379	0.6974	0.4112	0.6865
TCGA.CM.5868.01A	0.4961	0.6734	0.2753	0.4391	0.4107	0.2148	0.2735	0.6921
TCGA.CA.6717.01A	0.4376	0.6205	0.3624	0.3098	0.3717	0.3907	0.4091	0.4628
TCGA.CA.5256.01A	0.5351	0.6617	0.5098	0.5382	0.4044	0.5509	0.5518	0.7719
.TCGA.4T.AA8H.01	0.2644	0.7011	0.2418	0.4374	0.4595	0.4583	0.4253	0.7262
TCGA.A6.5657.01A	0.2919	0.5574	0.252	0.2883	0.4068	0.4644	0.3429	0.4212
TCGA.AA.3511.01A	0.3954	0.6743	0.2269	0.4365	0.4453	0.6682	0.2172	0.3429
TCGA.AA.3492.01A	0.7164	0.7261	0.7588	0.6239	0.418	0.748	0.4965	0.7673
TCGA.AA.3662.01A	0.4361	0.639	0.525	0.409	0.3431	0.4679	0.5635	0.2278
TCGA.A6.2675.01A	0.2527	0.5708	0.1913	0.3826	0.2675	0.1158	0.0787	0.3656
TCGA.D5.6531.01A	0.5342	0.6903	0.7784	0.5261	0.4919	0.7095	0.4809	0.7154
TCGA.CM.5341.01A	0.5939	0.6564	0.434	0.4461	0.3966	0.4115	0.3371	0.6238
TCGA.A6.6780.01A	0.3008	0.7392	0.6313	0.4912	0.4715	0.5586	0.2416	0.72
TCGA.DM.A28C.01A	0.5277	0.7889	0.7077	0.4136	0.3363	0.5399	0.0795	0.4637
TCGA.D5.6534.01A	0.3937	0.5901	0.3365	0.3326	0.3983	0.4457	0.1266	0.4413
TCGA.D5.6533.01A	0.6218	0.5117	0.4955	0.3854	0.4063	0.599	0.1363	0.0489
TCGA.CM.4751.01A	0.5305	0.6364	0.3748	0.3288	0.4206	0.548	0.3528	0.5631
TCGA.F4.6809.01A	0.5869	0.0199	0.4405	0.3823	0.4395	0.5422	0.1347	0.332
TCGA.AZ.6600.01A	0.4622	0.0546	0.5043	0.3584	0.3892	0.5435	0.5893	0.5683
TCGA.F4.6854.01A	0.4045	0.0868	0.256	0.5648	0.4063	0.443	0.2485	0.4138
TCGA.AY.5543.01A	0.0842	0.5853	0.708	0.3836	0.2985	0.4075	0.2539	0.6695
TCGA.F4.6463.01A	0.3998	0.4923	0.2345	0.3905	0.418	0.4741	0.4063	0.4957
TCGA.F4.6855.01A	0.6696	0.562	0.3478	0.48	0.4548	0.5817	0.7253	0.3249
.TCGA.QG.A5YV.01	0.2598	0.765	0.311	0.4893	0.3687	0.4113	0.8966	0.1937
TCGA.AD.6899.01A	0.6451	0.6687	0.5141	0.5378	0.4472	0.5323	0.599	0.6976
TCGA.D5.6926.01A	0.5286	0.6465	0.3249	0.5045	0.4532	0.4412	0.2504	0.3805
TCGA.CM.6674.01A	0.1894	0.4401	0.3572	0.2425	0.0237	0.2977	0.4924	0.4773
TCGA.CA.5797.01A	0.0565	0.3432	0.0986	0.0764	0.2139	0.1895	0.1193	0.0385
TCGA.CK.5914.01A	0.7663	0.7581	0.8062	0.5864	0.4542	0.7929	0.6301	0.4444
TCGA.A6.6648.01A	0.3737	0.6756	0.2304	0.4185	0.0204	0.0465	0.0961	0.0759
TCGA.AA.3495.01A	0.4328	0.6458	0.2739	0.3881	0.3887	0.5823	0.3913	0.578
.TCGA.5M.AAT5.01	0.4392	0.5157	0.1091	0.139	0.2303	0.192	0.0511	0.7539
TCGA.A6.6782.01A	0.407	0.6477	0.3093	0.4615	0.4802	0.5411	0.2465	0.0557
TCGA.AD.5900.01A	0.5865	0.6408	0.5752	0.2702	0.4068	0.7605	0.3152	0.5409
TCGA.G4.6293.01A	0.1369	0.5975	0.1882	0.4493	0.407	0.6386	0.3905	0.5395
.TCGA.NH.A8F7.01	0.4367	0.4972	0.161	0.694	0.3894	0.3186	0.2047	0.0261
TCGA.A6.2686.01A	0.6791	0.6772	0.4469	0.4447	0.4499	0.6165	0.4139	0.6772
TCGA.G4.6298.01A	0.5446	0.6025	0.332	0.2462	0.4069	0.3688	0.5526	0.3027
TCGA.DM.A1DB.01A	0.4549	0.7477	0.7144	0.0502	0.416	0.7185	0.8026	0.4418
TCGA.D5.7000.01A	0.5902	0.6524	0.3472	0.5971	0.4974	0.614	0.2736	0.6297
TCGA.DM.A280.01A	0.3475	0.5556	0.2767	0.2903	0.3877	0.3912	0.1079	0.3186
.TCGA.3L.AA1B.01	0.4699	0.6317	0.4852	0.3127	0.4065	0.5645	0.3985	0.1696
TCGA.AA.3660.01A	0.5018	0.683	0.5667	0.4735	0.4358	0.4803	0.3744	0.5529
.TCGA.AY.A54L.01	0.385	0.7136	0.3024	0.4362	0.4605	0.4676	0.2826	0.5634
TCGA.G4.6321.01A	0.4649	0.5964	0.399	0.3339	0.3891	0.5194	0.5533	0.5485
TCGA.CM.5861.01A	0.6362	0.7349	0.6229	0.434	0.4953	0.6317	0.2508	0.6115
TCGA.DM.A28G.01A	0.5592	0.6924	0.465	0.5538	0.4377	0.5453	0.4652	0.718
TCGA.CA.5796.01A	0.2933	0.5789	0.615	0.5661	0.3815	0.6158	0.5369	0.7709
TCGA.D5.6929.01A	0.1333	0.6457	0.4028	0.2078	0.2903	0.245	0.4889	0.2387
TCGA.G4.6295.01A	0.3782	0.2833	0.2368	0.5837	0.2871	0.4235	0.1222	0.5192
TCGA.CM.5348.01A	0.2296	0.5911	0.208	0.4519	0.4625	0.3973	0.1292	0.5447
TCGA.G4.6314.01A	0.5814	0.6281	0.4197	0.3681	0.4012	0.4658	0.2112	0.4755
TCGA.A6.5662.01A	0.2083	0.7168	0.5056	0.5359	0.1461	0.0748	0.3713	0.6197
.TCGA.5M.AAT4.01	0.5328	0.5957	0.5095	0.379	0.4693	0.6339	0.329	0.595
TCGA.F4.6808.01A	0.5422	0.7132	0.2634	0.3944	0.269	0.258	0.2019	0.4676
TCGA.CM.6680.01A	0.5568	0.0167	0.4825	0.5319	0.3147	0.466	0.5749	0.7045
TCGA.CM.6163.01A	0.2816	0.4961	0.4769	0.3236	0.432	0.5634	0.1706	0.6492
TCGA.CM.6676.01A	0.3174	0.6573	0.3021	0.4282	0.382	0.4698	0.128	0.1302
TCGA.AA.3509.01A	0.6804	0.6095	0.3407	0.6085	0.3877	0.6307	0.3806	0.2921
TCGA.A6.6137.01A	0.671	0.7168	0.709	0.4767	0.4069	0.5523	0.0995	0.2374
TCGA.DM.A1D6.01A	0.7754	0.3619	0.4917	0.3638	0.456	0.6182	0.7317	0.1825
TCGA.CM.6161.01A	0.6888	0.705	0.2498	0.4675	0.4533	0.2919	0.6173	0.7283
TCGA.D5.6922.01A	0.3915	0.5546	0.2073	0.5928	0.4024	0.3683	0.1577	0.6711
TCGA.D5.5537.01A	0.689	0.7255	0.7292	0.603	0.4826	0.5136	0.41	0.7794
TCGA.CM.6171.01A	0.7372	0.5248	0.6263	0.6287	0.5251	0.6621	0.1661	0.7694
TCGA.DM.A1D9.01A	0.5175	0.7438	0.153	0.5146	0.3794	0.3899	0.1124	0.7459
TCGA.AZ.6603.01A	0.1898	0.7057	0.293	0.2607	0.3182	0.4981	0.0822	0.0537
TCGA.D5.6539.01A	0.3152	0.5478	0.2034	0.2018	0.2662	0.3163	0.3291	0.2377
TCGA.CM.4744.01A	0.3426	0.6897	0.4611	0.4903	0.4513	0.5213	0.3302	0.6512
TCGA.A6.6650.01A	0.6447	0.7826	0.6965	0.8157	0.3716	0.3024	0.6114	0.7207
TCGA.D5.6923.01A	0.413	0.5199	0.4107	0.341	0.1063	0.1335	0.3304	0.0645
.TCGA.RU.A8FL.01	0.352	0.7498	0.4021	0.4582	0.3334	0.3009	0.6808	0.7357
TCGA.A6.5660.01A	0.6167	0.6758	0.673	0.6376	0.468	0.5789	0.6019	0.8497
TCGA.AZ.6608.01A	0.6218	0.8712	0.3092	0.8621	0.0134	0.1711	0.7169	0.4661
TCGA.A6.5665.01A	0.5734	0.7114	0.6727	0.4605	0.4572	0.6741	0.5575	0.6919
TCGA.A6.4107.01A	0.4826	0.7391	0.6942	0.5595	0.4592	0.6833	0.6148	0.7193
TCGA.CM.5862.01A	0.3642	0.8468	0.6591	0.7836	0.4471	0.6078	0.2581	0.4957
TCGA.G4.6311.01A	0.4819	0.5944	0.2134	0.3186	0.4012	0.5156	0.0884	0.4781
TCGA.F4.6461.01A	0.4587	0.6503	0.4343	0.4464	0.425	0.6748	0.171	0.6074
TCGA.A6.6781.01A	0.3276	0.0224	0.1837	0.0582	0.0218	0.0905	0.352	0.5246
TCGA.D5.6540.01A	0.4791	0.67	0.4508	0.4499	0.4213	0.7037	0.6642	0.6432
TCGA.DM.A0XD.01A	0.5972	0.6677	0.506	0.3913	0.4636	0.5332	0.4424	0.6338
TCGA.AA.3713.01A	0.3869	0.5327	0.16	0.3313	0.358	0.3336	0.1442	0.4939
TCGA.G4.6304.01A	0.3829	0.5509	0.2634	0.3275	0.374	0.3984	0.2248	0.3905
TCGA.A6.2684.01A	0.4008	0.6802	0.2855	0.1245	0.432	0.5584	0.5332	0.5341
TCGA.G4.6586.01A	0.4481	0.7129	0.4698	0.4993	0.4381	0.4904	0.1496	0.7094
TCGA.AZ.6599.01A	0.6996	0.8431	0.2794	0.7656	0.4958	0.6	0.448	0.8945
TCGA.AD.6890.01A	0.6031	0.6952	0.2324	0.5891	0.4481	0.2941	0.2496	0.0898
TCGA.G4.6320.01A	0.4523	0.7247	0.5684	0.6225	0.4526	0.705	0.5453	0.7654
TCGA.A6.5661.01A	0.5569	0.6819	0.6133	0.4279	0.4178	0.6477	0.5928	0.6571
.TCGA.QG.A5Z2.01	0.7028	0.6915	0.5659	0.487	0.4706	0.6584	0.6392	0.6313
TCGA.CK.4952.01A	0.8257	0.7114	0.505	0.7284	0.4734	0.6935	0.3426	0.7645
TCGA.CA.5255.01A	0.3825	0.6002	0.3539	0.2817	0.4319	0.5227	0.3041	0.4563
.TCGA.QG.A5YW.01	0.5967	0.2796	0.4335	0.4802	0.4669	0.4625	0.3425	0.7328
TCGA.CM.6679.01A	0.435	0.6617	0.341	0.4703	0.396	0.4525	0.2451	0.5483
TCGA.A6.5656.01A	0.7827	0.7708	0.486	0.5523	0.4786	0.6278	0.2832	0.4639
TCGA.D5.5541.01A	0.3505	0.6356	0.2656	0.2652	0.3023	0.3989	0.5883	0.3613
TCGA.AZ.4616.01A	0.5948	0.6291	0.4575	0.4098	0.4243	0.528	0.4385	0.6252
TCGA.A6.2671.01A	0.7502	0.6684	0.6251	0.6438	0.4428	0.5346	0.476	0.0408
TCGA.A6.6781.01A	0.3595	0.0195	0.1654	0.0505	0.0156	0.0536	0.3489	0.4722
TCGA.CM.5860.01A	0.5779	0.685	0.2183	0.4918	0.4627	0.6205	0.5722	0.6494
TCGA.A6.6780.01A	0.2522	0.6655	0.6221	0.4919	0.4941	0.5998	0.2506	0.639
.TCGA.5M.AATE.01	0.6807	0.6558	0.3754	0.2728	0.1342	0.2028	0.4507	0.3704
TCGA.CM.4746.01A	0.6631	0.7252	0.3749	0.6036	0.458	0.6828	0.6342	0.7429
TCGA.A6.6141.01A	0.4276	0.5483	0.3716	0.3451	0.3692	0.5321	0.4922	0.6143
TCGA.CA.6716.01A	0.795	0.7682	0.8542	0.7521	0.5543	0.7399	0.8807	0.8503
TCGA.G4.6297.01A	0.167	0.6393	0.2454	0.3377	0.4022	0.3233	0.4059	0.6722
TCGA.CM.5349.01A	0.4927	0.3218	0.3784	0.2498	0.3503	0.439	0.4847	0.4925
TCGA.AZ.6598.01A	0.8394	0.7628	0.7135	0.721	0.5464	0.8011	0.8094	0.8034
TCGA.AA.3510.01A	0.1038	0.6897	0.2062	0.4823	0.431	0.1636	0.1696	0.5462
.TCGA.NH.A50T.01	0.7758	0.6761	0.1105	0.6398	0.504	0.5878	0.5441	0.7088
TCGA.AZ.4308.01A	0.4425	0.7222	0.1165	0.6412	0.4222	0.4383	0.0458	0.4012
TCGA.D5.6535.01A	0.502	0.5665	0.2384	0.462	0.3987	0.5585	0.4619	0.5749
.TCGA.T9.A92H.01	0.4886	0.5465	0.5704	0.5422	0.438	0.6786	0.6766	0.6492
TCGA.G4.6322.01A	0.1558	0.7434	0.4295	0.699	0.4524	0.3329	0.6042	0.7538
TCGA.AG.3742.01A	0.5643	0.7624	0.745	0.6455	0.4562	0.5499	0.269	0.6129
TCGA.G4.6303.01A	0.6796	0.7484	0.4468	0.4643	0.4062	0.4758	0.5467	0.7902
TCGA.AZ.5407.01A	0.571	0.6691	0.4296	0.4849	0.4382	0.431	0.5343	0.6724
.TCGA.A6.2677.01	0.7048	0.8243	0.8016	0.73	0.4676	0.7722	0.3552	0.8257
TCGA.F4.6570.01A	0.6632	0.6393	0.495	0.4454	0.3824	0.4974	0.5202	0.6967
.TCGA.NH.A5IV.01	0.5718	0.4255	0.5204	0.6514	0.3334	0.4863	0.4534	0.6439
