# Supplementary material for: Optimized screening of DNA methylation sites combined with gene expression analysis to identify diagnostic markers of colorectal cancer
Source: BMC Cancer. 2023 Jul 3;23:617. doi: 10.1186/s12885-023-10922-2 (PMC10318760; doi:10.1186/s12885-023-10922-2)
Supplement: Supplementary file 10 — Supplementary Material 10 [file 12885_2023_10922_MOESM10_ESM.csv]

Supplementary Table 6.The Beta values of the three loci in the GSE131013 dataset.
Tissue	Beta_value	Composite_Element_REF
normal	0.0126	cg02604524
normal	0.0193	cg02604524
normal	0.0198	cg02604524
normal	0.0208	cg02604524
normal	0.0295	cg02604524
normal	0.0357	cg02604524
normal	0.038	cg02604524
normal	0.0381	cg02604524
normal	0.0415	cg02604524
normal	0.0424	cg02604524
normal	0.0434	cg02604524
normal	0.0454	cg02604524
normal	0.0471	cg02604524
normal	0.0479	cg02604524
normal	0.0494	cg02604524
normal	0.05	cg02604524
normal	0.0501	cg02604524
normal	0.0516	cg02604524
normal	0.0517	cg02604524
normal	0.0531	cg02604524
normal	0.0534	cg02604524
normal	0.0555	cg02604524
normal	0.0564	cg02604524
normal	0.0564	cg02604524
normal	0.0564	cg02604524
normal	0.0579	cg02604524
normal	0.059	cg02604524
normal	0.061	cg02604524
normal	0.0621	cg02604524
normal	0.0635	cg02604524
normal	0.0638	cg02604524
normal	0.0642	cg02604524
normal	0.0646	cg02604524
normal	0.0658	cg02604524
normal	0.0664	cg02604524
normal	0.067	cg02604524
normal	0.0692	cg02604524
normal	0.0705	cg02604524
normal	0.0729	cg02604524
normal	0.0776	cg02604524
normal	0.0787	cg02604524
normal	0.08	cg02604524
normal	0.0809	cg02604524
normal	0.0853	cg02604524
normal	0.0856	cg02604524
normal	0.0856	cg02604524
normal	0.0865	cg02604524
normal	0.0877	cg02604524
normal	0.0877	cg02604524
normal	0.0892	cg02604524
normal	0.0907	cg02604524
normal	0.0932	cg02604524
normal	0.095	cg02604524
normal	0.0972	cg02604524
normal	0.0984	cg02604524
normal	0.0985	cg02604524
normal	0.099	cg02604524
normal	0.101	cg02604524
normal	0.1013	cg02604524
normal	0.1035	cg02604524
normal	0.1049	cg02604524
normal	0.1051	cg02604524
normal	0.1067	cg02604524
normal	0.1076	cg02604524
normal	0.1098	cg02604524
normal	0.1121	cg02604524
normal	0.1127	cg02604524
normal	0.1128	cg02604524
normal	0.1129	cg02604524
normal	0.1151	cg02604524
normal	0.1167	cg02604524
normal	0.1185	cg02604524
normal	0.1217	cg02604524
normal	0.1226	cg02604524
normal	0.1241	cg02604524
normal	0.1273	cg02604524
normal	0.1286	cg02604524
normal	0.1309	cg02604524
normal	0.1324	cg02604524
normal	0.1344	cg02604524
normal	0.1403	cg02604524
normal	0.1409	cg02604524
normal	0.142	cg02604524
normal	0.1448	cg02604524
normal	0.1451	cg02604524
normal	0.1454	cg02604524
normal	0.1481	cg02604524
normal	0.1482	cg02604524
normal	0.1484	cg02604524
normal	0.1511	cg02604524
normal	0.1559	cg02604524
normal	0.1578	cg02604524
normal	0.1583	cg02604524
normal	0.161	cg02604524
normal	0.1657	cg02604524
normal	0.1657	cg02604524
normal	0.1664	cg02604524
normal	0.1714	cg02604524
normal	0.1721	cg02604524
normal	0.1745	cg02604524
normal	0.1751	cg02604524
normal	0.1765	cg02604524
normal	0.1802	cg02604524
normal	0.1841	cg02604524
normal	0.185	cg02604524
normal	0.2014	cg02604524
normal	0.2021	cg02604524
normal	0.2031	cg02604524
normal	0.2032	cg02604524
normal	0.2033	cg02604524
normal	0.2066	cg02604524
normal	0.2088	cg02604524
normal	0.2124	cg02604524
normal	0.2371	cg02604524
normal	0.2379	cg02604524
normal	0.2416	cg02604524
normal	0.2508	cg02604524
normal	0.2524	cg02604524
normal	0.2536	cg02604524
normal	0.2588	cg02604524
normal	0.2593	cg02604524
normal	0.2609	cg02604524
normal	0.263	cg02604524
normal	0.2653	cg02604524
normal	0.269	cg02604524
normal	0.2778	cg02604524
normal	0.2803	cg02604524
normal	0.2809	cg02604524
normal	0.2844	cg02604524
normal	0.2907	cg02604524
normal	0.295	cg02604524
normal	0.2961	cg02604524
normal	0.3004	cg02604524
normal	0.3141	cg02604524
normal	0.3151	cg02604524
normal	0.3191	cg02604524
normal	0.3223	cg02604524
normal	0.3528	cg02604524
normal	0.3711	cg02604524
normal	0.376	cg02604524
normal	0.3964	cg02604524
normal	0.5103	cg02604524
normal	0.6073	cg02604524
normal	0.6251	cg02604524
normal	0.0249	cg07628404
normal	0.0506	cg07628404
normal	0.0103	cg07628404
normal	0.058	cg07628404
normal	0.1161	cg07628404
normal	0.0516	cg07628404
normal	0.0455	cg07628404
normal	0.0313	cg07628404
normal	0.095	cg07628404
normal	0.0567	cg07628404
normal	0.0916	cg07628404
normal	0.0556	cg07628404
normal	0.0122	cg07628404
normal	0.0522	cg07628404
normal	0.0625	cg07628404
normal	0.0754	cg07628404
normal	0.0335	cg07628404
normal	0.099	cg07628404
normal	0.0725	cg07628404
normal	0.1262	cg07628404
normal	0.0471	cg07628404
normal	0.0383	cg07628404
normal	0.0633	cg07628404
normal	0.131	cg07628404
normal	0.071	cg07628404
normal	0.0514	cg07628404
normal	0.0379	cg07628404
normal	0.0476	cg07628404
normal	0.0811	cg07628404
normal	0.0806	cg07628404
normal	0.1106	cg07628404
normal	0.0903	cg07628404
normal	0.0426	cg07628404
normal	0.0869	cg07628404
normal	0.4581	cg07628404
normal	0.073	cg07628404
normal	0.083	cg07628404
normal	0.0907	cg07628404
normal	0.0634	cg07628404
normal	0.0905	cg07628404
normal	0.088	cg07628404
normal	0.0345	cg07628404
normal	0.0587	cg07628404
normal	0.0717	cg07628404
normal	0.1004	cg07628404
normal	0.0505	cg07628404
normal	0.0755	cg07628404
normal	0.0578	cg07628404
normal	0.0904	cg07628404
normal	0.1116	cg07628404
normal	0.045	cg07628404
normal	0.0843	cg07628404
normal	0.0792	cg07628404
normal	0.0741	cg07628404
normal	0.0865	cg07628404
normal	0.1068	cg07628404
normal	0.0384	cg07628404
normal	0.0918	cg07628404
normal	0.0826	cg07628404
normal	0.0625	cg07628404
normal	0.0763	cg07628404
normal	0.1322	cg07628404
normal	0.0705	cg07628404
normal	0.0542	cg07628404
normal	0.0841	cg07628404
normal	0.0538	cg07628404
normal	0.0461	cg07628404
normal	0.0609	cg07628404
normal	0.0753	cg07628404
normal	0.0568	cg07628404
normal	0.1305	cg07628404
normal	0.0905	cg07628404
normal	0.0928	cg07628404
normal	0.0795	cg07628404
normal	0.1078	cg07628404
normal	0.079	cg07628404
normal	0.0738	cg07628404
normal	0.0838	cg07628404
normal	0.0658	cg07628404
normal	0.0825	cg07628404
normal	0.0685	cg07628404
normal	0.0835	cg07628404
normal	0.0694	cg07628404
normal	0.0831	cg07628404
normal	0.0884	cg07628404
normal	0.1471	cg07628404
normal	0.1021	cg07628404
normal	0.1139	cg07628404
normal	0.1061	cg07628404
normal	0.1396	cg07628404
normal	0.0601	cg07628404
normal	0.1324	cg07628404
normal	0.0558	cg07628404
normal	0.0749	cg07628404
normal	0.1208	cg07628404
normal	0.1025	cg07628404
normal	0.1714	cg07628404
normal	0.0794	cg07628404
normal	0.0693	cg07628404
normal	0.1282	cg07628404
normal	0.081	cg07628404
normal	0.0877	cg07628404
normal	0.1111	cg07628404
normal	0.1009	cg07628404
normal	0.1118	cg07628404
normal	0.0799	cg07628404
normal	0.1574	cg07628404
normal	0.0498	cg07628404
normal	0.1135	cg07628404
normal	0.2057	cg07628404
normal	0.1305	cg07628404
normal	0.0995	cg07628404
normal	0.0937	cg07628404
normal	0.0846	cg07628404
normal	0.2633	cg07628404
normal	0.0377	cg07628404
normal	0.1322	cg07628404
normal	0.0732	cg07628404
normal	0.0879	cg07628404
normal	0.0338	cg07628404
normal	0.0819	cg07628404
normal	0.1334	cg07628404
normal	0.1589	cg07628404
normal	0.3435	cg07628404
normal	0.0831	cg07628404
normal	0.0842	cg07628404
normal	0.0657	cg07628404
normal	0.1004	cg07628404
normal	0.1378	cg07628404
normal	0.1314	cg07628404
normal	0.1137	cg07628404
normal	0.2625	cg07628404
normal	0.176	cg07628404
normal	0.1584	cg07628404
normal	0.105	cg07628404
normal	0.0903	cg07628404
normal	0.1134	cg07628404
normal	0.132	cg07628404
normal	0.1063	cg07628404
normal	0.193	cg07628404
normal	0.2242	cg07628404
normal	0.3532	cg07628404
normal	0.4248	cg07628404
normal	0.4158	cg07628404
normal	0.0896	cg27364741
normal	0.0647	cg27364741
normal	0.0591	cg27364741
normal	0.0863	cg27364741
normal	0.0826	cg27364741
normal	0.0931	cg27364741
normal	0.1213	cg27364741
normal	0.0707	cg27364741
normal	0.0993	cg27364741
normal	0.0752	cg27364741
normal	0.0707	cg27364741
normal	0.1239	cg27364741
normal	0.0365	cg27364741
normal	0.0856	cg27364741
normal	0.0934	cg27364741
normal	0.0798	cg27364741
normal	0.0865	cg27364741
normal	0.0962	cg27364741
normal	0.0921	cg27364741
normal	0.0873	cg27364741
normal	0.0654	cg27364741
normal	0.0979	cg27364741
normal	0.0723	cg27364741
normal	0.0826	cg27364741
normal	0.1036	cg27364741
normal	0.0951	cg27364741
normal	0.0623	cg27364741
normal	0.1237	cg27364741
normal	0.1024	cg27364741
normal	0.1442	cg27364741
normal	0.0972	cg27364741
normal	0.1359	cg27364741
normal	0.0585	cg27364741
normal	0.1197	cg27364741
normal	0.3085	cg27364741
normal	0.0913	cg27364741
normal	0.0805	cg27364741
normal	0.0849	cg27364741
normal	0.0818	cg27364741
normal	0.0996	cg27364741
normal	0.1052	cg27364741
normal	0.1072	cg27364741
normal	0.0978	cg27364741
normal	0.054	cg27364741
normal	0.1065	cg27364741
normal	0.0851	cg27364741
normal	0.0961	cg27364741
normal	0.0945	cg27364741
normal	0.0993	cg27364741
normal	0.077	cg27364741
normal	0.0646	cg27364741
normal	0.0979	cg27364741
normal	0.0874	cg27364741
normal	0.1065	cg27364741
normal	0.1282	cg27364741
normal	0.0916	cg27364741
normal	0.0698	cg27364741
normal	0.0646	cg27364741
normal	0.1331	cg27364741
normal	0.0939	cg27364741
normal	0.0764	cg27364741
normal	0.1044	cg27364741
normal	0.0807	cg27364741
normal	0.0838	cg27364741
normal	0.0982	cg27364741
normal	0.0949	cg27364741
normal	0.1066	cg27364741
normal	0.1052	cg27364741
normal	0.1292	cg27364741
normal	0.0853	cg27364741
normal	0.1167	cg27364741
normal	0.0979	cg27364741
normal	0.109	cg27364741
normal	0.0916	cg27364741
normal	0.1391	cg27364741
normal	0.1194	cg27364741
normal	0.1289	cg27364741
normal	0.1135	cg27364741
normal	0.1016	cg27364741
normal	0.1053	cg27364741
normal	0.1115	cg27364741
normal	0.1212	cg27364741
normal	0.0786	cg27364741
normal	0.0418	cg27364741
normal	0.0857	cg27364741
normal	0.1292	cg27364741
normal	0.1047	cg27364741
normal	0.1157	cg27364741
normal	0.1037	cg27364741
normal	0.1398	cg27364741
normal	0.132	cg27364741
normal	0.1358	cg27364741
normal	0.0669	cg27364741
normal	0.0863	cg27364741
normal	0.0808	cg27364741
normal	0.1305	cg27364741
normal	0.086	cg27364741
normal	0.0926	cg27364741
normal	0.0482	cg27364741
normal	0.135	cg27364741
normal	0.1048	cg27364741
normal	0.1359	cg27364741
normal	0.1152	cg27364741
normal	0.1005	cg27364741
normal	0.1254	cg27364741
normal	0.1182	cg27364741
normal	0.1274	cg27364741
normal	0.0596	cg27364741
normal	0.0914	cg27364741
normal	0.124	cg27364741
normal	0.1108	cg27364741
normal	0.1401	cg27364741
normal	0.1205	cg27364741
normal	0.102	cg27364741
normal	0.1599	cg27364741
normal	0.0902	cg27364741
normal	0.1078	cg27364741
normal	0.1212	cg27364741
normal	0.091	cg27364741
normal	0.1034	cg27364741
normal	0.1029	cg27364741
normal	0.0867	cg27364741
normal	0.0799	cg27364741
normal	0.2121	cg27364741
normal	0.1333	cg27364741
normal	0.1158	cg27364741
normal	0.1018	cg27364741
normal	0.1344	cg27364741
normal	0.0854	cg27364741
normal	0.1114	cg27364741
normal	0.1149	cg27364741
normal	0.147	cg27364741
normal	0.1278	cg27364741
normal	0.1163	cg27364741
normal	0.1591	cg27364741
normal	0.1003	cg27364741
normal	0.1016	cg27364741
normal	0.1485	cg27364741
normal	0.1274	cg27364741
normal	0.1121	cg27364741
normal	0.1176	cg27364741
normal	0.2641	cg27364741
normal	0.5073	cg27364741
normal	0.5312	cg27364741
cancer	0.0159	cg02604524
cancer	0.0203	cg02604524
cancer	0.0267	cg02604524
cancer	0.0326	cg02604524
cancer	0.0675	cg02604524
cancer	0.0892	cg02604524
cancer	0.0952	cg02604524
cancer	0.1186	cg02604524
cancer	0.1501	cg02604524
cancer	0.2016	cg02604524
cancer	0.2088	cg02604524
cancer	0.2175	cg02604524
cancer	0.2487	cg02604524
cancer	0.2773	cg02604524
cancer	0.3053	cg02604524
cancer	0.3293	cg02604524
cancer	0.3992	cg02604524
cancer	0.4055	cg02604524
cancer	0.4567	cg02604524
cancer	0.4941	cg02604524
cancer	0.5292	cg02604524
cancer	0.5363	cg02604524
cancer	0.5407	cg02604524
cancer	0.5425	cg02604524
cancer	0.5534	cg02604524
cancer	0.5573	cg02604524
cancer	0.5588	cg02604524
cancer	0.5664	cg02604524
cancer	0.567	cg02604524
cancer	0.5705	cg02604524
cancer	0.5756	cg02604524
cancer	0.5774	cg02604524
cancer	0.5785	cg02604524
cancer	0.5785	cg02604524
cancer	0.585	cg02604524
cancer	0.5887	cg02604524
cancer	0.5948	cg02604524
cancer	0.5966	cg02604524
cancer	0.5997	cg02604524
cancer	0.6037	cg02604524
cancer	0.6087	cg02604524
cancer	0.6122	cg02604524
cancer	0.617	cg02604524
cancer	0.6171	cg02604524
cancer	0.6213	cg02604524
cancer	0.6215	cg02604524
cancer	0.6225	cg02604524
cancer	0.6258	cg02604524
cancer	0.6268	cg02604524
cancer	0.6306	cg02604524
cancer	0.6316	cg02604524
cancer	0.6324	cg02604524
cancer	0.6336	cg02604524
cancer	0.6345	cg02604524
cancer	0.6354	cg02604524
cancer	0.6383	cg02604524
cancer	0.6448	cg02604524
cancer	0.6461	cg02604524
cancer	0.6464	cg02604524
cancer	0.6507	cg02604524
cancer	0.6575	cg02604524
cancer	0.6585	cg02604524
cancer	0.6594	cg02604524
cancer	0.6599	cg02604524
cancer	0.6618	cg02604524
cancer	0.6621	cg02604524
cancer	0.6627	cg02604524
cancer	0.6663	cg02604524
cancer	0.6675	cg02604524
cancer	0.6677	cg02604524
cancer	0.6709	cg02604524
cancer	0.6722	cg02604524
cancer	0.6736	cg02604524
cancer	0.6738	cg02604524
cancer	0.6776	cg02604524
cancer	0.6782	cg02604524
cancer	0.6794	cg02604524
cancer	0.6798	cg02604524
cancer	0.6823	cg02604524
cancer	0.6849	cg02604524
cancer	0.6856	cg02604524
cancer	0.6886	cg02604524
cancer	0.6895	cg02604524
cancer	0.6905	cg02604524
cancer	0.6919	cg02604524
cancer	0.6935	cg02604524
cancer	0.6966	cg02604524
cancer	0.7055	cg02604524
cancer	0.7083	cg02604524
cancer	0.7128	cg02604524
cancer	0.7142	cg02604524
cancer	0.7166	cg02604524
cancer	0.7312	cg02604524
cancer	0.7491	cg02604524
cancer	0.7505	cg02604524
cancer	0.7695	cg02604524
cancer	0.1276	cg07628404
cancer	0.2334	cg07628404
cancer	0.3277	cg07628404
cancer	0.0256	cg07628404
cancer	0.4232	cg07628404
cancer	0.3112	cg07628404
cancer	0.4792	cg07628404
cancer	0.3818	cg07628404
cancer	0.4533	cg07628404
cancer	0.1643	cg07628404
cancer	0.3041	cg07628404
cancer	0.4579	cg07628404
cancer	0.1204	cg07628404
cancer	0.3539	cg07628404
cancer	0.1454	cg07628404
cancer	0.2612	cg07628404
cancer	0.1938	cg07628404
cancer	0.1118	cg07628404
cancer	0.212	cg07628404
cancer	0.2619	cg07628404
cancer	0.4123	cg07628404
cancer	0.4692	cg07628404
cancer	0.4092	cg07628404
cancer	0.3007	cg07628404
cancer	0.2592	cg07628404
cancer	0.3786	cg07628404
cancer	0.4496	cg07628404
cancer	0.4024	cg07628404
cancer	0.4518	cg07628404
cancer	0.3453	cg07628404
cancer	0.4371	cg07628404
cancer	0.3599	cg07628404
cancer	0.3998	cg07628404
cancer	0.3768	cg07628404
cancer	0.3916	cg07628404
cancer	0.2975	cg07628404
cancer	0.4617	cg07628404
cancer	0.3886	cg07628404
cancer	0.4169	cg07628404
cancer	0.4655	cg07628404
cancer	0.403	cg07628404
cancer	0.37	cg07628404
cancer	0.4919	cg07628404
cancer	0.4057	cg07628404
cancer	0.4714	cg07628404
cancer	0.3457	cg07628404
cancer	0.3355	cg07628404
cancer	0.4147	cg07628404
cancer	0.4296	cg07628404
cancer	0.4441	cg07628404
cancer	0.4511	cg07628404
cancer	0.4189	cg07628404
cancer	0.4047	cg07628404
cancer	0.4725	cg07628404
cancer	0.4339	cg07628404
cancer	0.4633	cg07628404
cancer	0.4189	cg07628404
cancer	0.4465	cg07628404
cancer	0.4518	cg07628404
cancer	0.1742	cg07628404
cancer	0.4189	cg07628404
cancer	0.4726	cg07628404
cancer	0.4801	cg07628404
cancer	0.4022	cg07628404
cancer	0.4137	cg07628404
cancer	0.4308	cg07628404
cancer	0.4797	cg07628404
cancer	0.4698	cg07628404
cancer	0.4467	cg07628404
cancer	0.3541	cg07628404
cancer	0.4171	cg07628404
cancer	0.4098	cg07628404
cancer	0.4324	cg07628404
cancer	0.4711	cg07628404
cancer	0.4379	cg07628404
cancer	0.4394	cg07628404
cancer	0.4741	cg07628404
cancer	0.4818	cg07628404
cancer	0.4984	cg07628404
cancer	0.4852	cg07628404
cancer	0.4242	cg07628404
cancer	0.4786	cg07628404
cancer	0.4771	cg07628404
cancer	0.4397	cg07628404
cancer	0.4582	cg07628404
cancer	0.4785	cg07628404
cancer	0.4737	cg07628404
cancer	0.5257	cg07628404
cancer	0.4686	cg07628404
cancer	0.4795	cg07628404
cancer	0.1887	cg07628404
cancer	0.4961	cg07628404
cancer	0.0195	cg07628404
cancer	0.4423	cg07628404
cancer	0.4838	cg07628404
cancer	0.4547	cg07628404
cancer	0.0465	cg27364741
cancer	0.4353	cg27364741
cancer	0.4165	cg27364741
cancer	0.5311	cg27364741
cancer	0.4065	cg27364741
cancer	0.0649	cg27364741
cancer	0.7104	cg27364741
cancer	0.2544	cg27364741
cancer	0.493	cg27364741
cancer	0.1049	cg27364741
cancer	0.5155	cg27364741
cancer	0.4641	cg27364741
cancer	0.0732	cg27364741
cancer	0.289	cg27364741
cancer	0.1106	cg27364741
cancer	0.2536	cg27364741
cancer	0.1277	cg27364741
cancer	0.132	cg27364741
cancer	0.1509	cg27364741
cancer	0.2698	cg27364741
cancer	0.4152	cg27364741
cancer	0.2797	cg27364741
cancer	0.4986	cg27364741
cancer	0.3516	cg27364741
cancer	0.2742	cg27364741
cancer	0.3083	cg27364741
cancer	0.6514	cg27364741
cancer	0.4582	cg27364741
cancer	0.3983	cg27364741
cancer	0.5118	cg27364741
cancer	0.6629	cg27364741
cancer	0.3479	cg27364741
cancer	0.4529	cg27364741
cancer	0.0957	cg27364741
cancer	0.4087	cg27364741
cancer	0.6185	cg27364741
cancer	0.5839	cg27364741
cancer	0.0703	cg27364741
cancer	0.3982	cg27364741
cancer	0.2645	cg27364741
cancer	0.3248	cg27364741
cancer	0.1047	cg27364741
cancer	0.755	cg27364741
cancer	0.3626	cg27364741
cancer	0.5621	cg27364741
cancer	0.518	cg27364741
cancer	0.1821	cg27364741
cancer	0.0939	cg27364741
cancer	0.6065	cg27364741
cancer	0.4421	cg27364741
cancer	0.619	cg27364741
cancer	0.6809	cg27364741
cancer	0.5666	cg27364741
cancer	0.6212	cg27364741
cancer	0.0644	cg27364741
cancer	0.6481	cg27364741
cancer	0.0909	cg27364741
cancer	0.6527	cg27364741
cancer	0.4706	cg27364741
cancer	0.3872	cg27364741
cancer	0.4032	cg27364741
cancer	0.6413	cg27364741
cancer	0.6146	cg27364741
cancer	0.4518	cg27364741
cancer	0.219	cg27364741
cancer	0.6495	cg27364741
cancer	0.5113	cg27364741
cancer	0.4643	cg27364741
cancer	0.5636	cg27364741
cancer	0.3963	cg27364741
cancer	0.4646	cg27364741
cancer	0.6436	cg27364741
cancer	0.7746	cg27364741
cancer	0.7209	cg27364741
cancer	0.2989	cg27364741
cancer	0.3683	cg27364741
cancer	0.6071	cg27364741
cancer	0.418	cg27364741
cancer	0.5776	cg27364741
cancer	0.7231	cg27364741
cancer	0.2456	cg27364741
cancer	0.7306	cg27364741
cancer	0.7002	cg27364741
cancer	0.6348	cg27364741
cancer	0.7169	cg27364741
cancer	0.6835	cg27364741
cancer	0.4639	cg27364741
cancer	0.7228	cg27364741
cancer	0.7985	cg27364741
cancer	0.7487	cg27364741
cancer	0.6527	cg27364741
cancer	0.7533	cg27364741
cancer	0.4408	cg27364741
cancer	0.6244	cg27364741
cancer	0.8265	cg27364741
cancer	0.2588	cg27364741
