# Supplementary material for: Optimized screening of DNA methylation sites combined with gene expression analysis to identify diagnostic markers of colorectal cancer
Source: BMC Cancer. 2023 Jul 3;23:617. doi: 10.1186/s12885-023-10922-2 (PMC10318760; doi:10.1186/s12885-023-10922-2)
Supplement: Supplementary file 11 — Supplementary Material 11 [file 12885_2023_10922_MOESM11_ESM.csv]

Supplementary Table 7. Clinical basic information of colorectal cancer patients.
ID	time	status	sex	race	age	tumor_stage	cg02604524	cg07628404	cg27364741
TCGA-5M-AAT6	290	1	female	black or african american	40	stage iv	0.0154	0.0616	0.3313
TCGA-DM-A1D0	3974	0	female	white	79	stage iia	0.6262	0.1439	0.7732
TCGA-DM-A28E	3648	0	female	white	72	stage iia	0.7799	0.4367	0.1302
TCGA-AZ-4308	3324	0	female	white	47	stage iiib	0.7222	0.4222	0.4012
TCGA-AZ-6603	899	1	female	white	77	not reported	0.7057	0.3182	0.0537
TCGA-AY-A8YK	573	0	male	black or african american	44	stage iva	0.0331	0.2467	0.0281
TCGA-G4-6315	1883	0	male	white	66	stage iv	0.5929	0.379	0.5329
TCGA-QG-A5YW	896	0	female	black or african american	55	stage iiic	0.2796	0.4669	0.7328
TCGA-AZ-4313	2310	0	female	white	51	stage i	0.5296	0.2109	0.3512
TCGA-DM-A1DB	1348	1	male	white	68	stage iia	0.7477	0.416	0.4418
TCGA-D5-6533	775	0	female	white	68	not reported	0.5117	0.4063	0.0489
TCGA-AA-3712	65	0	male	not reported	65	stage iii	0.6582	0.411	0.503
TCGA-AA-3494	55	0	male	not reported	55	stage iv	0.7161	0.0183	0.033
TCGA-CK-6748	61	0	female	white	45	stage iv	0.0186	0.3564	0.5928
TCGA-A6-5667	887	0	female	white	40	stage iiib	0.5868	0.4442	0.3655
TCGA-RU-A8FL	1177	0	male	black or african american	51	stage iiib	0.7498	0.3334	0.7357
TCGA-A6-6140	734	0	male	white	62	stage iia	0.0293	0.1312	0.4805
TCGA-QG-A5YX	1003	0	female	black or african american	61	stage iia	0.6464	0.455	0.1209
TCGA-CM-6170	457	0	female	white	73	stage i	0.0211	0.5167	0.6191
TCGA-AZ-5403	1910	1	male	white	43	stage ii	0.6235	0.3347	0.0562
TCGA-CA-5797	383	0	male	asian	56	stage iia	0.3432	0.2139	0.0385
TCGA-DM-A28F	1094	1	male	white	73	stage iiib	0.7113	0.45	0.6976
TCGA-G4-6309	2600	0	female	black or african american	40	stage iiib	0.0128	0.3762	0.4974
TCGA-D5-6536	543	0	male	white	73	stage iia	0.4697	0.3285	0.6436
TCGA-F4-6805	1047	0	female	white	58	stage iia	0.0185	0.2534	0.3813
TCGA-F4-6703	1456	0	male	white	64	stage iia	0.0201	0.0994	0.317
TCGA-CM-5344	670	0	female	white	39	stage iiib	0.0163	0.2505	0.6028
TCGA-AZ-4681	3247	0	female	white	79	stage iia	0.5754	0.3702	0.0625
TCGA-AM-5820	59	0	female	white	59	stage iva	0.3164	0.4817	0.6541
TCGA-G4-6294	858	1	male	white	75	stage iv	0.8307	0.4366	0.7206
TCGA-G4-6307	1674	0	female	white	37	stage iiib	0.7192	0.4108	0.4123
TCGA-AA-3655	1856	0	male	not reported	68	stage ii	0.5771	0.3666	0.73
TCGA-D5-5541	1701	0	male	white	63	stage iiib	0.6356	0.3023	0.3613
TCGA-CM-6676	337	0	male	white	82	stage i	0.6573	0.382	0.1302
TCGA-G4-6295	254	0	female	white	70	stage ii	0.2833	0.2871	0.5192
TCGA-A6-2675	1321	0	male	white	78	stage iia	0.5708	0.2675	0.3656
TCGA-A6-2685	1133	0	female	black or african american	48	stage iia	0.338	0.2978	0.0338
TCGA-A6-6651	662	0	female	white	55	stage iiib	0.5321	0.2796	0.4959
TCGA-AA-3697	2587	0	male	not reported	77	stage ii	0.6414	0.4689	0.1209
TCGA-F4-6460	972	1	female	white	51	stage iiib	0.7151	0.1916	0.3945
TCGA-CM-6679	306	0	male	white	58	stage iia	0.6617	0.396	0.5483
TCGA-A6-A567	1881	1	male	black or african american	56	stage iv	0.4719	0.302	0.0418
TCGA-CM-5868	518	0	female	white	59	stage iva	0.6734	0.4107	0.6921
TCGA-D5-6932	346	0	male	white	69	stage iia	0.0303	0.3194	0.0458
TCGA-AD-6965	805	0	male	white	62	stage iiic	0.7754	0.4574	0.8086
TCGA-CM-6680	366	0	female	white	78	stage iiib	0.0167	0.3147	0.7045
TCGA-DM-A28H	3561	0	male	white	50	stage iiic	0.7298	0.4629	0.6112
TCGA-CM-6162	365	0	female	white	48	stage iiib	0.0156	0.0189	0.3449
TCGA-CM-4752	396	0	male	black or african american	58	stage iia	0.6482	0.3719	0.419
TCGA-NH-A6GC	389	0	female	black or african american	66	stage ivb	0.7165	0.3801	0.5418
TCGA-F4-6704	60	0	male	american indian or alaska native	60	stage iiic	0.6982	0.0251	0.6701
TCGA-CA-6715	383	0	male	asian	63	stage iiib	0.7932	0.4149	0.8713
TCGA-A6-3810	1111	0	male	white	62	stage iia	0.6409	0.0543	0.329
TCGA-AA-3511	212	0	male	not reported	64	stage ii	0.6743	0.4453	0.3429
TCGA-AA-3509	1915	0	female	not reported	54	stage ii	0.6095	0.3877	0.2921
TCGA-A6-6648	766	0	male	white	56	stage iva	0.6756	0.0204	0.0759
TCGA-D5-6541	474	0	male	white	49	stage iia	0.6207	0.4158	0.3766
TCGA-G4-6625	2792	0	female	white	77	stage iia	0.613	0.3426	0.1446
TCGA-DM-A1D6	570	1	male	white	88	stage iia	0.3619	0.456	0.1825
TCGA-AY-5543	1004	0	female	black or african american	65	stage iva	0.5853	0.2985	0.6695
TCGA-A6-5662	718	0	male	white	46	stage iva	0.7168	0.1461	0.6197
TCGA-AD-6548	650	0	female	white	81	stage i	0.6319	0.4705	0.548
TCGA-AA-3662	184	0	female	not reported	80	stage iv	0.639	0.3431	0.2278
TCGA-CM-4746	1126	0	male	black or african american	61	stage i	0.7252	0.458	0.7429
TCGA-G4-6314	1093	0	female	white	76	stage iv	0.6281	0.4012	0.4755
TCGA-F4-6459	262	1	female	white	61	stage iiib	0.533	0.4574	0.5954
TCGA-CM-6165	488	0	male	white	74	stage iia	0.6546	0.3618	0.5124
TCGA-A6-A565	494	1	female	black or african american	34	stage iiic	0.102	0.1696	0.1882
TCGA-D5-5539	596	0	male	white	60	stage iiia	0.6062	0.3103	0.6754
TCGA-D5-6929	408	0	female	white	49	stage iv	0.6457	0.2903	0.2387
TCGA-5M-AATE	1200	0	male	black or african american	76	stage iia	0.6558	0.1342	0.3704
TCGA-D5-5540	1706	0	male	white	73	stage iia	0.7421	0.4584	0.8284
TCGA-CM-5862	153	1	male	white	80	stage iva	0.8468	0.4471	0.4957
TCGA-DM-A1D4	2821	1	male	white	80	stage iia	0.7329	0.4196	0.7367
TCGA-CK-5912	1493	1	male	white	81	stage i	0.8027	0.4535	0.1907
TCGA-A6-A5ZU	293	0	male	black or african american	59	stage iiib	0.7279	0.4778	0.0657
TCGA-WS-AB45	2130	0	female	black or african american	52	stage iia	0.529	0.3003	0.2718
TCGA-NH-A8F7	543	0	female	black or african american	53	stage iia	0.4972	0.3894	0.0261
TCGA-CM-6172	335	0	female	white	70	stage iiib	0.1091	0.468	0.7242
TCGA-CM-6164	883	0	female	white	46	stage iia	0.6336	0.3153	0.5441
TCGA-AD-6963	834	0	male	white	58	not reported	0.5719	0.3139	0.0431
TCGA-CM-6167	456	0	female	black or african american	57	stage iiic	0.1	0.3372	0.0802
TCGA-AZ-4323	43	1	male	white	37	stage iv	0.5731	0.1237	0.3876
TCGA-AA-3660	2375	0	female	not reported	51	stage ii	0.683	0.4358	0.5529
TCGA-AZ-6605	159	1	male	white	77	stage iiib	0.6145	0.4032	0.1396
TCGA-D5-6539	380	0	female	white	45	not reported	0.5478	0.2662	0.2377
TCGA-F4-6463	1087	0	male	white	51	stage iia	0.4923	0.418	0.4957
TCGA-G4-6627	2175	0	male	white	84	stage iia	0.4713	0.3335	0.3883
TCGA-AA-3489	214	1	male	not reported	75	stage ii	0.5489	0.3764	0.3754
TCGA-F4-6808	1024	0	female	white	54	stage i	0.7132	0.269	0.4676
TCGA-A6-6137	824	0	male	white	55	stage iiib	0.7168	0.4069	0.2374
TCGA-A6-6781	598	0	male	white	43	stage iiic	0.0224	0.0218	0.5246
TCGA-A6-6781	598	0	male	white	43	stage iiic	0.0224	0.0218	0.5246
TCGA-D5-6922	308	0	male	white	76	stage iiia	0.5546	0.4024	0.6711
TCGA-A6-2680	1068	0	female	black or african american	72	stage ii	0.0185	0.4213	0.6892
TCGA-AD-6964	331	1	male	white	58	not reported	0.4849	0.0251	0.5782
TCGA-NH-A5IV	90	0	female	black or african american	90	stage iia	0.4255	0.3334	0.6439
TCGA-CM-6168	395	0	female	black or african american	84	stage iia	0.5796	0.3869	0.4694
TCGA-F4-6569	1087	0	male	white	60	stage i	0.5764	0.3695	0.4119
TCGA-AA-3510	1946	0	male	not reported	70	stage ii	0.6897	0.431	0.5462
TCGA-D5-6931	365	0	male	white	77	stage iiic	0.6127	0.3993	0.5266
TCGA-D5-6926	275	0	male	white	65	stage iiib	0.6465	0.4532	0.3805
TCGA-G4-6311	1199	0	male	white	80	stage iii	0.5944	0.4012	0.4781
TCGA-A6-6142	763	0	female	white	56	stage iva	0.7271	0.0124	0.2751
TCGA-D5-6924	435	0	male	white	68	stage iia	0.5501	0.4274	0.5314
TCGA-DM-A280	236	1	female	white	70	stage iia	0.5556	0.3877	0.3186
TCGA-D5-6928	354	0	male	white	80	stage iia	0.5119	0.3763	0.3775
TCGA-DM-A0XF	1162	1	female	white	68	stage iiic	0.4089	0.4423	0.034
TCGA-3L-AA1B	475	0	female	black or african american	61	stage i	0.6317	0.4065	0.1696
TCGA-A6-6654	726	0	female	white	65	stage iiib	0.5833	0.3028	0.2566
TCGA-CM-5348	699	0	male	white	72	stage iiib	0.5911	0.4625	0.5447
TCGA-CM-6161	457	0	female	white	36	stage i	0.705	0.4533	0.7283
TCGA-G4-6322	792	0	male	white	65	stage iiib	0.7434	0.4524	0.7538
TCGA-CM-5349	915	0	female	white	68	stage iia	0.3218	0.3503	0.4925
TCGA-A6-5664	672	0	male	black or african american	80	stage iiic	0.5905	0.3968	0.4587
TCGA-AY-A69D	543	0	female	black or african american	55	stage iia	0.6221	0.3241	0.6779
TCGA-G4-6304	1631	0	female	white	66	stage iib	0.5509	0.374	0.3905
TCGA-D5-6927	287	0	male	white	34	stage iia	0.5353	0.249	0.1867
TCGA-CM-4747	761	0	male	white	47	stage iva	0.6044	0.434	0.6256
TCGA-AA-3713	579	0	male	not reported	68	stage iv	0.5327	0.358	0.4939
TCGA-AD-6890	746	0	male	white	65	not reported	0.6952	0.4481	0.0898
TCGA-A6-6782	617	0	male	white	82	stage iib	0.6477	0.4802	0.0557
TCGA-CM-4743	701	0	male	white	69	stage iia	0.5549	0.3232	0.3697
TCGA-DM-A1D7	405	1	male	white	82	stage iia	0.5292	0.4199	0.6514
TCGA-D5-6530	621	0	male	white	53	stage i	0.5587	0.3878	0.6793
TCGA-QG-A5YV	1301	0	female	black or african american	64	stage iiic	0.765	0.3687	0.1937
TCGA-D5-6534	1316	0	female	white	62	stage iia	0.5901	0.3983	0.4413
TCGA-AA-3495	1127	0	male	not reported	79	stage i	0.6458	0.3887	0.578
TCGA-A6-5657	962	0	male	black or african american	65	stage iiib	0.5574	0.4068	0.4212
TCGA-A6-A566	758	1	female	black or african american	55	stage iiib	0.6514	0.4608	0.5289
TCGA-CM-5863	457	0	female	white	60	stage iiib	0.5887	0.3829	0.5296
TCGA-AU-6004	824	0	female	white	69	stage i	0.5656	0.3886	0.4792
TCGA-AU-3779	441	0	female	white	80	stage iia	0.5046	0.3501	0.4396
TCGA-CM-4748	792	0	male	white	53	stage iiib	0.662	0.3224	0.5935
TCGA-D5-6923	378	0	male	white	57	stage i	0.5199	0.1063	0.0645
TCGA-CM-6163	427	0	male	white	74	stage i	0.4961	0.432	0.6492
TCGA-CA-5255	376	0	male	asian	45	stage iia	0.6002	0.4319	0.4563
TCGA-DM-A28M	2895	0	male	white	63	stage iia	0.1298	0.4587	0.4032
TCGA-G4-6310	1935	0	male	white	69	stage iiib	0.6297	0.4329	0.2629
TCGA-D5-6920	377	0	female	white	77	stage iia	0.5632	0.4181	0.4341
TCGA-CK-4950	2599	0	female	black or african american	68	stage iiib	0.5707	0.3936	0.5046
TCGA-AD-6899	176	1	male	white	84	stage iiic	0.6687	0.4472	0.6976
TCGA-A6-2682	424	1	male	white	70	stage iv	0.6734	0.4197	0.4638
TCGA-CA-5796	377	0	female	asian	52	stage iia	0.5789	0.3815	0.7709
TCGA-D5-6898	229	0	female	white	51	stage i	0.5509	0.0966	0.4701
TCGA-T9-A92H	362	0	male	black or african american	82	stage iia	0.5465	0.438	0.6492
TCGA-NH-A50V	588	0	male	black or african american	69	stage iiib	0.6462	0.4258	0.623
TCGA-F4-6807	1309	0	female	white	51	stage iiic	0.4333	0.4274	0.4968
TCGA-F4-6856	1074	0	male	white	45	stage i	0.5343	0.3992	0.5657
TCGA-D5-5538	1661	1	female	white	60	stage iiib	0.7637	0.3846	0.7301
TCGA-AZ-6608	59	1	female	white	55	stage iiia	0.8712	0.0134	0.4661
TCGA-CA-6717	388	0	male	asian	57	stage iia	0.6205	0.3717	0.4628
TCGA-A6-6780	612	0	male	white	74	stage iia	0.7392	0.4715	0.72
TCGA-A6-6780	612	0	male	white	74	stage iia	0.7392	0.4715	0.72
TCGA-F4-6806	1260	0	female	white	59	stage i	0.4306	0.4659	0.6663
TCGA-DM-A28C	2475	1	male	white	74	stage iia	0.7889	0.3363	0.4637
TCGA-AD-6888	472	1	male	white	73	stage iiib	0.6948	0.4095	0.2013
TCGA-F4-6809	403	1	female	white	52	stage iva	0.0199	0.4395	0.332
TCGA-QL-A97D	666	0	female	black or african american	84	stage i	0.618	0.3092	0.6835
TCGA-NH-A50T	553	0	female	black or african american	68	stage iia	0.6761	0.504	0.7088
TCGA-D5-6930	406	0	male	white	67	stage iia	0.6299	0.4309	0.5042
TCGA-G4-6323	419	0	male	black or african american	50	stage ia	0.6274	0.342	0.5522
TCGA-CM-6166	669	0	female	white	48	stage i	0.7035	0.4481	0.5529
TCGA-AZ-4616	156	1	female	white	82	stage iv	0.6291	0.4243	0.6252
TCGA-CM-5341	884	0	female	white	82	stage iiia	0.6564	0.3966	0.6238
TCGA-D5-6529	614	0	male	white	69	stage iia	0.5767	0.4026	0.5759
TCGA-F4-6461	338	1	female	white	41	stage iiic	0.6503	0.425	0.6074
TCGA-DM-A285	179	1	female	white	71	stage iv	0.6675	0.4064	0.489
TCGA-A6-2681	1387	0	female	white	73	stage iia	0.1123	0.3865	0.5074
TCGA-CM-4751	822	0	male	white	62	stage iiib	0.6364	0.4206	0.5631
TCGA-CM-6674	394	0	male	white	39	stage iia	0.4401	0.0237	0.4773
TCGA-NH-A8F8	511	1	male	black or african american	79	stage iv	0.6272	0.3367	0.6888
TCGA-CA-6719	435	0	male	asian	77	stage iia	0.7216	0.4989	0.5113
TCGA-AZ-6601	3042	1	male	white	68	stage ii	0.5754	0.4064	0.5617
TCGA-G4-6297	2506	0	female	white	55	stage iv	0.6393	0.4022	0.6722
TCGA-AA-3496	83	0	female	not reported	83	stage ii	0.6803	0.433	0.7282
TCGA-G4-6628	2424	0	male	white	78	stage i	0.6278	0.4017	0.5997
TCGA-A6-2679	1366	0	female	white	73	stage iib	0.6579	0.4318	0.5667
TCGA-AD-6901	682	1	male	white	78	not reported	0.6598	0.432	0.6296
TCGA-CM-6169	396	0	male	black or african american	67	stage iia	0.6712	0.4191	0.6766
TCGA-F4-6854	77	0	female	white	77	stage iia	0.0868	0.4063	0.4138
TCGA-AZ-6607	97	1	male	white	69	stage iv	0.64	0.4818	0.6037
TCGA-G4-6321	672	0	female	white	60	stage iii	0.5964	0.3891	0.5485
TCGA-CA-6718	306	1	male	asian	46	stage iia	0.667	0.4196	0.6033
TCGA-A6-2684	1127	0	female	white	75	stage i	0.6705	0.4684	0.4956
TCGA-A6-2684	1127	0	female	white	75	stage i	0.6705	0.4684	0.4956
TCGA-G4-6293	4051	0	female	white	49	stage iii	0.5975	0.407	0.5395
TCGA-AY-6386	542	0	female	black or african american	66	stage iiib	0.6227	0.4262	0.4407
TCGA-AY-A54L	525	0	female	black or african american	74	stage i	0.7136	0.4605	0.5634
TCGA-AD-6895	763	0	male	white	84	stage iiib	0.5798	0.4094	0.5256
TCGA-AY-6196	47	0	male	white	47	stage iiic	0.0182	0.3197	0.5064
TCGA-DM-A288	427	1	male	white	68	stage iiic	0.7823	0.449	0.7883
TCGA-A6-6141	255	0	male	black or african american	31	stage iia	0.5483	0.3692	0.6143
TCGA-CM-6677	337	0	female	white	75	stage iia	0.665	0.4451	0.6733
TCGA-AA-3506	1765	0	male	not reported	77	stage i	0.6684	0.4088	0.6502
TCGA-AZ-6600	368	1	male	black or african american	64	stage iv	0.0546	0.3892	0.5683
TCGA-AZ-4614	172	1	female	white	71	stage iva	0.7631	0.4359	0.8087
TCGA-F4-6855	1442	0	female	white	70	stage iia	0.562	0.4548	0.3249
TCGA-A6-6652	751	0	male	black or african american	59	stage iva	0.8272	0.4636	0.6195
TCGA-A6-3809	996	0	female	white	71	stage iib	0.6701	0.4429	0.6138
TCGA-CK-5916	643	1	female	white	71	stage i	0.7296	0.4458	0.7001
TCGA-5M-AAT4	49	1	male	black or african american	74	stage iv	0.5957	0.4693	0.595
TCGA-AZ-4615	1002	0	male	white	84	stage iiib	0.6263	0.4156	0.6496
TCGA-CM-4744	609	0	male	white	69	stage i	0.6897	0.4513	0.6512
TCGA-CK-4951	2134	1	female	white	79	stage iia	0.6509	0.4133	0.594
TCGA-D5-6540	491	0	male	white	66	stage i	0.67	0.4213	0.6432
TCGA-G4-6303	2003	1	female	white	54	stage iv	0.7484	0.4062	0.7902
TCGA-DM-A0XD	743	1	male	white	65	stage iia	0.6677	0.4636	0.6338
TCGA-A6-6649	735	0	male	white	66	stage iiib	0.6641	0.4286	0.6093
TCGA-AM-5821	68	0	female	white	68	stage iia	0.7343	0.4801	0.6298
TCGA-G4-6320	804	0	male	white	73	stage iii	0.7247	0.4526	0.7654
TCGA-NH-A6GB	476	0	female	black or african american	71	stage iiic	0.706	0.485	0.6783
TCGA-D5-6532	555	0	male	white	61	stage iia	0.6736	0.4192	0.729
TCGA-A6-2671	1331	1	male	white	85	stage iv	0.6684	0.4428	0.0408
TCGA-4T-AA8H	385	0	female	black or african american	42	stage iia	0.7011	0.4595	0.7262
TCGA-G4-6299	2268	0	male	white	69	stage iiic	0.6428	0.4706	0.6637
TCGA-A6-2686	1126	1	female	white	81	stage iia	0.6772	0.4499	0.6772
TCGA-DM-A1HB	4126	0	male	white	75	stage iiib	0.6701	0.4774	0.6751
TCGA-DM-A28G	1849	1	male	white	75	stage iia	0.6924	0.4377	0.718
TCGA-CM-5860	974	0	male	white	44	stage iia	0.685	0.4627	0.6494
TCGA-A6-4107	987	0	female	white	57	stage iiib	0.7391	0.4592	0.7193
TCGA-CA-5256	379	0	female	asian	54	stage iia	0.6617	0.4044	0.7719
TCGA-DM-A1D9	4270	0	female	white	67	stage iia	0.7438	0.3794	0.7459
TCGA-A6-6138	685	0	male	white	61	stage i	0.6892	0.4474	0.6887
TCGA-AZ-4315	1776	0	male	white	61	stage iia	0.6507	0.3497	0.6355
TCGA-A6-4105	442	1	male	white	79	stage iia	0.6714	0.4563	0.7108
TCGA-A6-5661	1020	0	female	black or african american	80	stage iia	0.6819	0.4178	0.6571
TCGA-D5-5537	1381	1	male	white	83	not reported	0.7255	0.4826	0.7794
TCGA-DM-A1D8	383	1	female	white	50	not reported	0.7291	0.4294	0.7374
TCGA-D5-7000	312	0	female	white	79	stage i	0.6524	0.4974	0.6297
TCGA-CM-6678	335	0	female	white	63	stage iva	0.5873	0.4704	0.2264
TCGA-AZ-5407	2683	0	female	white	51	stage i	0.6691	0.4382	0.6724
TCGA-D5-6535	460	0	female	white	80	stage iiib	0.5665	0.3987	0.5749
TCGA-G4-6586	1089	0	female	white	73	stage iia	0.7129	0.4381	0.7094
TCGA-QG-A5Z2	952	0	male	black or african american	61	stage i	0.6915	0.4706	0.6313
TCGA-AY-6197	652	0	male	white	60	stage iia	0.6642	0.4403	0.6713
TCGA-CK-5913	1561	0	female	white	58	stage iia	0.7458	0.4388	0.711
TCGA-A6-5660	888	0	male	black or african american	73	stage iiic	0.6758	0.468	0.8497
TCGA-NH-A6GA	302	1	male	black or african american	58	stage iiic	0.7182	0.4379	0.6865
TCGA-G4-6306	1359	0	male	white	71	not reported	0.763	0.3896	0.0865
TCGA-CK-6751	518	0	female	white	88	stage i	0.682	0.4571	0.6533
TCGA-CM-5864	457	0	male	white	60	stage i	0.7669	0.4395	0.7945
TCGA-AD-5900	370	0	male	white	67	stage i	0.6408	0.4068	0.5409
TCGA-CM-5861	457	0	female	white	63	stage iia	0.7349	0.4953	0.6115
TCGA-A6-5656	1001	0	male	white	74	stage i	0.7497	0.4804	0.466
TCGA-A6-5656	1001	0	male	white	74	stage i	0.7497	0.4804	0.466
TCGA-AD-A5EK	500	0	male	black or african american	51	stage i	0.6214	0.4593	0.729
TCGA-F4-6570	188	1	female	white	78	stage iia	0.6393	0.3824	0.6967
TCGA-4N-A93T	146	0	male	black or african american	67	stage iiib	0.147	0.2596	0.5035
TCGA-DM-A282	4233	0	female	white	60	stage iia	0.4895	0.427	0.5214
TCGA-A6-5666	995	0	male	white	78	stage iic	0.8774	0.4415	0.4854
TCGA-CM-6171	427	0	female	white	77	stage i	0.5248	0.5251	0.7694
TCGA-D5-6537	146	1	male	white	64	stage iiib	0.7224	0.47	0.6108
TCGA-AD-A5EJ	74	0	female	black or african american	74	stage iia	0.6834	0.4738	0.6793
TCGA-G4-6317	1095	0	female	white	51	stage iiic	0.5979	0.3579	0.6211
TCGA-NH-A50U	334	1	male	black or african american	42	stage iva	0.5429	0.3622	0.8373
TCGA-A6-A56B	1711	1	male	black or african american	57	stage iiib	0.7224	0.4567	0.7602
TCGA-AZ-6606	357	1	male	white	81	stage iv	0.7273	0.4828	0.7407
TCGA-A6-5665	671	0	female	white	84	stage iia	0.7114	0.4572	0.6919
TCGA-CK-4952	475	0	female	white	48	stage iiic	0.7114	0.4734	0.7645
TCGA-CK-6747	820	0	female	white	87	stage iia	0.7108	0.411	0.759
TCGA-G4-6588	796	0	female	white	58	stage iia	0.6935	0.395	0.6698
TCGA-AG-3742	85	0	female	not reported	85	stage i	0.7624	0.4562	0.6129
TCGA-AY-A71X	588	0	female	black or african american	54	stage i	0.617	0.4517	0.9058
TCGA-AA-3663	212	0	male	not reported	42	stage ii	0.701	0.4775	0.7064
TCGA-CA-5254	386	0	female	asian	42	stage iia	0.7419	0.4541	0.7473
TCGA-SS-A7HO	1829	0	female	black or african american	44	stage iib	0.0246	0.3786	0.851
TCGA-D5-6531	540	0	male	white	75	stage iia	0.6903	0.4919	0.7154
TCGA-CK-6746	84	0	female	white	84	stage iib	0.7809	0.5588	0.8638
TCGA-AZ-6598	1503	1	female	white	77	stage ii	0.7628	0.5464	0.8034
TCGA-A6-6650	627	0	female	black or african american	69	stage iia	0.7395	0.3649	0.7514
TCGA-A6-6650	627	0	female	black or african american	69	stage iia	0.7395	0.3649	0.7514
TCGA-A6-2677	740	1	female	white	68	stage iiic	0.8243	0.4676	0.8257
TCGA-CK-5914	669	0	male	white	81	stage iiib	0.7581	0.4542	0.4444
TCGA-DM-A0X9	3641	0	female	white	71	stage iia	0.7399	0.438	0.7565
TCGA-DM-A28A	805	1	male	white	78	stage iiic	0.7854	0.4355	0.8489
TCGA-A6-5659	926	0	male	white	82	stage i	0.7758	0.4711	0.8657
TCGA-A6-5659	926	0	male	white	82	stage i	0.7758	0.4711	0.8657
TCGA-A6-6653	742	0	male	white	82	stage i	0.7354	0.4541	0.8055
TCGA-AD-6889	2532	1	male	asian	76	stage iia	0.7827	0.5439	0.827
TCGA-CA-6716	371	0	male	asian	65	stage iia	0.7682	0.5543	0.8503
TCGA-DM-A28K	2988	0	male	white	75	stage iia	0.797	0.4115	0.8312
TCGA-CK-5915	63	0	male	white	63	stage i	0.7689	0.4583	0.8976
TCGA-D5-6538	521	0	female	white	79	stage iiib	0.8593	0.4431	0.921
TCGA-DM-A1HA	2600	0	male	white	82	stage iiic	0.8941	0.4773	0.9001
TCGA-AA-3502	1065	0	male	not reported	73	stage i	0.8161	0.4114	0.8826
TCGA-CM-6675	397	0	male	black or african american	35	stage ivb	0.7922	0.4816	0.8412
TCGA-AZ-6599	206	1	male	white	72	stage i	0.8431	0.4958	0.8945
TCGA-DM-A1DA	228	1	female	white	71	stage iiic	0.8494	0.4643	0.9056
